# Supplementary material for: Targeted mutagenesis of BnTT8 homologs controls yellow seed coat development for effective oil production in Brassica napus L
Source: Plant Biotechnol J. 2019 Nov 11;18(5):1153–68. doi: 10.1111/pbi.13281 (PMC7152602; doi:10.1111/pbi.13281)
Supplement: Supplementary file 2 — Table S1 Primers used in the present study. Table S2 Yield related traits of WT, the single and double homozygous mutant of BnTT8 without T‐DNA in T3 generation. Table S3 Detection of potential off‐target effect at each sgRNA target site. Table S4 Statistics of RNA‐seq reads and mapped reads. Table S5 DEGs in BnTT8 double mutant (aacc) and WT seed coats at 14 DAF and 35 DAF. Table S6 Enriched GO terms of DEGs between BnTT8 double mutant (aacc) and WT during seed development using Blast2GO. Table S7 KEGG pathways of DEGs between BnTT8 double mutant (aacc) and WT during seed development. Table S8 DEGs related to the Phenylpropanoid and Flavonoid metabolic processes. Table S9 Flavonoid metabolites identified in the mature seeds of BnTT8 double mutant (aacc) and its WT control. Table S10 Flavonoid metabolites with significant difference between BnTT8 double mutant (aacc) and its WT control. [file PBI-18-1153-s001.xlsx]

## Sheet: Table S1
Table S1 Primers used in the present study
primers	Sequences (5' to 3')	Purpose
PSH7-4	CAGAAGGAGGTTCGAAAGAGTAAG	BnTT8 gene cloning
PSH7-9	AGAGAGAGATAGAGATAGAGAGAGG
PSH7-11	GAGAGAGAGAGAGAGGATAATACAAG
PSH7-25	GCATGAAGAAGACGAACAA
PSH7-27	TTCTCAACTCTCCACGAGAC
PSH7-39	TAAGGCGGTGGTGCAATCTG
PSH7-40	CTTGTTCGTTGTGCCTAGTTCC
PSH7-42F	CGTGGAGAGTTGAGAATGTCAA
PSH7-CX2R	CTGCGAATGGTTGATGTTTCT
PSH7-CX3F	ACTAGGCACAACGAACAAGG
PSH7-F1	CTCGGGGAAAGATGGATGAATTA
PSH7-R1	GGTTAGAATCTCGGAACTAGAGTTT
BnTT8T1-F	gtcAAGGCGGTGGTGCAATCTGT	Construction for BnTT8 targeting
BnTT8T1-R	aaacACAGATTGCACCACCGCCT
BnTT8T2-F	gtcATACGGCTGAAGAGGCTGCGT
BnTT8T2-R	aaacACGCAGCCTCTTCAGCCGTA
BnTT8T3-F	attGAGAATCATCGATGGAAGCG
BnTT8T3-R	aaacCGCTTCCATCGATGATTCT
BnTT8T4-F	attGTTGGAGACGTCATCGTCATC
BnTT8T4-R	aaacGATGACGATGACGTCTCCAA
PSH7-123	GGAGTGAGTACGGTGTGCGAGAGAGAGAGAGAGGATAATACAAG	BnTT8 editing test
PSH7-124	GAGTTGGATGCTGGATGGCTGTGAGAGATGGATGAAATGAA
PSH7-125	GGAGTGAGTACGGTGTGCGAGTAGTGGATACTACAACGCC
PSH7-126	GGAGTGAGTACGGTGTGCGGAGTAGTGGAAACTATAACGCT
PSH7-127	GAGTTGGATGCTGGATGGCAGAAGGAGGTTCGAAAGAGTAAG
PSH7-128	GGAGTGAGTACGGTGTGCGCATGAAGAAGACGAACAA
PSH7-129	GGAGTGAGTACGGTGTGCGCGTGAAGAAGACGAACAC
PSH7-130	GAGTTGGATGCTGGATGGACCAGACATGAGAACCAGTTTA
PSH7-132	GGAGTGAGTACGGTGTGCAGAGAGAGATAGAGATAGAGAGAGG
PSH7-133	GAGTTGGATGCTGGATGGAGAAAGTGAACCTTCGTTGAG
PSH7-47	CCATTGCGACGACGAAG	BnTT8 expression analysis
PSH7-48	ACGTTCAATCATCGTTTGTC
PSH7-49	CCATTGCGACGATGACC
PSH7-53	CGTTCAATCATCGTTTATATCG
PB-R	GCGCGCggtctcTACCGACGCGTATCC	Transgenic positive detection
PSH7-64	GGGAAATAACCAAGACAGAG	Off-target site amplification
PSH7-65	CATGATACGGTTCTGACCTT
PSH7-66	CCAACTCCAACACTTTCACT
PSH7-67	TCCCCTTACTTTATCACCAA
PSH7-68	CACTAGAAAGCCATCAATCC
PSH7-69	TAACCCTGGAGAAGTCAAGA
PSH7-70	TTTTGGAGTTCCAACGTACT
PSH7-71	AGGATAATCAAGCTCAATGG
PSH7-72	AACAGCAAGTGTTTTTAGCA
PSH7-73	ACCAGCAAGGACTTGTGTAT
PSH7-74	TTCTCGTCATTCTCCTCTTG
PSH7-75	AGGAGGGAGGGGTAGTATAA
PSH7-76	TCTGAAGAAGCCTATGTTCC
PSH7-77	GATGGTAACAGAAGGGTGAA
PSH7-78	AATTAATAAAGCACCGTGATG
PSH7-79	CCGGTCTTATGATGTACGTG
PSH7-80	TCCTCATCCTTATCATCGTC
PSH7-81	CGGAAATTGAAGCAGTTTAT
PSH7-82	CTCCATCCTCATCCTTATCA
PSH7-83	TTTATGCCTCAAATGGTTTT
PSH7-84	CTCCATCCTCATCCTTATCA
PSH7-85	TTTATGCCTCAAATGGTTTT
PSH7-86	CTCCATCCTCATCCTTATCA
PSH7-87	CAATTTATGCCTCAAATGGT
PSH7-88	TTTATGCCTCAAATGGTTTT
PSH7-89	CTCCATCCTCATCCTTATCA
PSH7-90	TTTATGCCTCAAATGGTTTT
PSH7-91	CCTCCATCATCATCCTTATC
PSH7-92	TTTATGCCTCAAATGGTTTT
PSH7-93	CTCCATCCTCATCCTTATCA
PSH7-94	TTTATGCCTCAAATGGTTTT
PSH7-95	CTCCATCCTCATCCTTATCA
PSH7-96	CGGAAATTGAAGCAGTTTAT
PSH7-97	TCTTTATCATCGTCCCATTC
PSH7-98	GAACCGATCAGACTGACTTT
PSH7-99	TGGGATGGATAACGATAGAG
PSH7-100	GGTGGAACACAACATAAAGG
PSH7-101	AAAGAACAGAGACAGCGAAG
PSH7-102	GCTGATGGCACTTTTACTGT
PSH7-103	AAGAAGGAAAAGCTGTTGTG
PSH7-104	GGTAAGAACGAGAGGAGTTG
PSH7-105	TCGTTTATCGTAGATGACCA
PSH7-106	TAGGCGTGGAGGTTTACATA
PSH7-107	ACATGTAGTTTCCGTCCATC
PSH7-110	CATTTGGTGGGTTAGAAGAT
PSH7-111	GCTCCGATTCAAACAAATAC
PSH7-112	GGTCTGATCATCTAGGCTTG
PSH7-113	ACAACCTCTTCGAACCTGTA
PSH7-114	GGTCTGATCATCTAGGCTTG
PSH7-115	ACAACCTCTTCGAACCTGTA
PSH7-116	ACACTGTCTTCACGAGGAGT
PSH7-117	GAAAGACTTGGCGTCAGAT
PSH7-118	ACTGTCTTCACGAGGAGTTG
PSH7-119	GAAAGACTTGGGTTCAGATG
BnPAL1-F1	TGCCACTTGTCCGATCGT	qRT-PCR Validation
BnPAL1-R1	AAGTCGACGCTATGTTATGCG
BnPAL2-F1	ACACCGTAACTGTCAGTACCTTT
BnPAL2-R1	ACAAGTCGCGGCGATCT
BnC4H-F1	GAGTATAACTATGGAGATTTCATCCCTATCCT
BnC4H-R1	TGGATCTCAGGATGGTTCACTAGCTC
Bn4CL3-F1	ACCACTCCATTGCGGAT
Bn4CL3-R1	GAAGACCTTGTGCAATCTCTTG
BnTT4-F1	GACTACTACTTCCGCATCACCAACAG
BnTT4-R1	AGCTGGTAGTCAGCACCAGGCATGTC
BnTT5-F2	AAGAGTCGATTGGAGGAAGC
BnTT5-R2	TTTCTTCCGGCGTTCAGT
BnTT6-F1	ATATGACTCGTCTCGCTCGAGACTTCTT
BnTT6-R1	TCCGGCTTAGTCGGCCACCGTGAGTAGTC
BnTT7-F1	GCCAATTTCGCTAGCCGACCACC
BnTT7-R1	GCCGTCCGATCATCTCTCGTCC
BnTT3-F1	GCTACGATGACGCCATAAACGGATG
BnTT3-R1	CCAAGCTGCTTTCTCGGCTAACGTTTT
BnTT18-F2	ACGGGCAAACCGAAGAAC
BnTT18-R2	TGGAGAGCATCAACGACGT
BnTT19-F1	CAGAAAAAACCAGAACATCTTCTTCGTCAG
BnTT19-R1	CGACGTCACATTCTTCGCCTAACCT
BnMATE-F1	AGTGTCCGTGTGAGCAAC
BnMATE-R1	CCAGAGAGAATAGGTTGGATTCC
BnAHA10-F1	CTTGGAACCTCGTATTAGACCGTAAG
BnAHA10-R1	GACAGTATGAGCTGCACGGATCATC
BnTT2-F1	TGGTGGTCTCAAGAGGTGTGGCA
BnTT2-R1	AGCCTCCCAGCTATCAACGACC
BnMYB5-F	CCTCAAACCCACAAGCCTC
BnMYB5-R	AATCTTGCGTCCGAAACGG
BnCHI-F1	CAAGATCCTTTCCGGTCTTG
BnCHI-R1	GAGATCCATTTCCTTCAAGTGA
BnPER3-F1	CCCGAACAAAACAATCGTGGAA
BnPER3-R1	TGGTCGGACCAATCCAAGC
BnLACS3-F1	CTGATAGTACTTGAGAAGCTGAGG
BnLACS3-R1	AGCTGAAGGGATTTGAGCTG
BnFAD2-F1	CGATCCCTCGCTCTTTCTCCT
BnFAD2-R1	GGGACGAGGAGGAAGGAGTGG
BnFAD3-F1	TATAAGGGCGGCGATTCCTAAGCA
BnFAD3-R1	AGATAGCCCAGAACAGGGTTCCTT
BnFAE1-F	TCGTAGACGGTCCAAGTAC
BnFAE1-R	ACCCTAAAGCAATCTGCCA
BnFUS3-F	TCCATCATCGTCCAGGGTTTGGAT
BnFUS3-R	AAGAAGATCGTCTCTGTCTGGGCA
BnLEC1-F	TACATCAGCTTCGTGACCGG
BnLEC1-R	CCTCTAAGTGAACACCCACGAT
BnLEC2-F	CTGGTCCAATAACAAGAGCAGAATG
BnLEC2-R	TGCTTTCGTCCTCGTAGATTGT
BnaC05g46310D-F	ATCTTCATTATGAGGTGGCGTC
BnaC05g46310D-R	CTCAGTACGAGCTGAGAACAAC
BnaC04g37530D-F	CAAAACTCAACGACAGATACC
BnaC04g37530D-R	CGGTGAAAGAGAGGCTG
BnaC07g50600D-F	TTTATCCATGAGAGGGACC
BnaC07g50600D-R	AGGAGACTGAGTCTGGA
BnaC06g40720D-F	TCAACATATCCCTTCTCTCTGATG
BnaC06g40720D-R	CTCCCCGGATTATGCATGAG
BnaC06g16240D-F	GAACAGAGACAATGTCAACACT
BnaC06g16240D-R	TTGCTCCTCGTGTTCTCC
BnaAnng30260D-F	CGGAAGAAGCAGTGGACT
BnaAnng30260D-R	GCAAGTCTACCGTCTCCG
BnaC08g35960D-F	GGAATGAACAGATTCGGCG
BnaC08g35960D-R	TTCGACATGGGTGAGGAG
BnaAnng00050D-F	AGTATCAAAGCGCAGAGCAG
BnaAnng00050D-R	CTGCTACTTGAATCCCACGTT
BnaA10g16440D-F	AGTGTATGATTCTGCAGCTGAG
BnaA10g16440D-R	ATCTCATCTCCCTCCCAGTTAT
BnaC03g23910D-F	CAGCCGAAACGTTGTGGTTA
BnaC03g23910D-R	ATGGGTATCACAAAAACCTCGATAG
BnaC09g24900D-F	TTGCGTTCCCGATATTGTTC
BnaC09g24900D-F	CATACAGGTTCGAGCTACGT
BnPP2A-1 F	AGATCGAGCAGCTGATGGAGTGT
BnPP2A-1 R	CATAGAACTGGCCGTGGATATCG
BnACT7 F	GCCAAGAGCAGTTCTTCA
BnACT7 R	CACCACGAACCAGATAAG
BnUBC10 F	GAAGACATGTTTCATTGGCAGGC
BnUBC10 R	CTTAGGAGGTTTGAAAGGGTAATCA
UBC9F	TCCATCCGACAGCCCTTACTCT
UBC9R	ACACTTTGGTCCTAAAAGCCACC

## Sheet: Table S2 
Table S2 Yield related traits of WT, the single and double homozygous mutant of BnTT8 without T-DNA in T3 generation
Materials	Genotype	Thound seed weight (g)	Number of seeds per silique	Yield/plant (g)	Slique length (cm)	Plant height (cm)	Branch height (cm)	Branch number
J9707	WT	3.89±0.15	21.87±0.76	7.14±0.57	7.47±0.12	177.75±5.46	72.59±2.87	3.46±0.38
TT8-291-9-7	aaCC	3.05±0.06**	21.31±0.71	7.61±0.93	6.95±0.23*	165.46±0.95*	75.82±3.20	3.96±0.23
TT8-270-11-3	AAcc	3.38±0.20*	22.14±1.11	7.68±1.76	7.08±0.34	166.38±3.58*	78.61±6.74	3.57±0.22
TT8-384-14-9	AAcc	3.06±0.01**	21.09±1.53	8.65±1.83	6.62±0.03**	162.63±6.95	73.43±5.05	3.76±0.47
TT8-384-14-10	AAcc	3.12±0.03**	21.70±0.45	8.36±1.13	6.53±0.40*	166.83±5.98	79.56±2.03	3.74±0.08
TT8-299-12-2	aacc	3.71±0.12	20.91±0.51	7.66±0.71	7.09±0.14**	171.84±4.59	81.65±2.79**	3.52±0.26
TT8-270-1-9	aacc	3.74±0.09	21.09±1.01	7.26±0.69	7.30±0.02	173.48±0.83	84.24±1.57**	3.66±0.04
TT8-384-13-3	aacc	3.43±0.23	17.66±0.49**	7.90±1.25	6.69±0.59	162.80±9.62	58.85±4.74*	4.60±0.57
TT8-96-3-2	aacc	3.55±0.21	19.77±1.46	7.49±1.02	6.75±0.55	161.61±5.44*	65.99±11.38	4.51±0.67
TT8-281-5-5	aacc	3.56±0.13*	21.09±0.31	6.35±2.02	7.17±0.03*	164.46±8.60	85.28±8.84	2.85±0.72

## Sheet: Table S3
Table S3 Detection of potential off-target effect at each sgRNA target site
	Sequence name	Sequence	No. of mismatching bases	putatiive off-target locus	No. of plants sequenced	off-target editing (Y/N)
on	S1	AAGGCGGTGGTGCAATCTGTGGG
off-target	OFF_1	ATGGCGGCGGTGCAATGTGAAGG	4	BnaA03g52790D	30	N
	OFF_2	AGGGCTGTGGTTCAATATGTAGG	4	BnaA03g37240D	30	N
	OFF_3	AAGCCGTTGGTGAAATCTGATGG	4	BnaA07g36060D	30	N
	OFF_4	GATGCTGTGGTGCATTCTGTTGG	4	BnaA10g03550D	30	N
	OFF_5	AAGACGCTAGTGCAATGTGTGAG	4	BnaC06g37270D	30	N
	OFF_6	TAGGCGGTGGTTGAGTCTGTGAG	4	BnaC06g32990D	30	N
	OFF_7	AAGGCTGTTGCGCAGTCTGTGAG	4	BnaC09g36210D	30	N
	OFF_8	AAGGCGGTGGTGAATACTATAGG	4	BnaA08g13490D	30	N
on	S3	TACGGCTGAAGAGGCTGCGTCGG
off-target	OFF_9	GACGACTGAAGATGCTGCGTTAG	3	BnaC03g45590D	30	N
	OFF_10	GACGACTGAAGATGCTGCGTTAG	3	BnaC07g34730D	30	N
	OFF_11	CACGACTGAAGATGCTGCGTTAG	3	BnaC03g52800D	30	N
	OFF_12	CACGACTGAAGATGCTGCGTTAG	3	BnaC03g37000D	30	N
	OFF_13	CACGACTGAAGATGCTGCGTTAG	3	BnaA08g06320D	30	N
	OFF_14	CACGACTGAAGATGCTGCGTTAG	3	BnaA09g24020D	30	N
	OFF_15	CACGACTGAAGACGCTGCGTTAG	3	BnaC01g43460D	30	N
	OFF_16	GACGACTGAAGATGCTGCGTTAG	3	BnaC09g13210D	30	N
	OFF_17	GACGACTGAAGATGCTGCGTTAG	3	BnaC09g19330D	30	N
on	S4	TTGGAGACGTCATCGTCATCAGG
off-target	OFF_18	TCGACGACGTCTTCGTCATCGGG	4	BnaA04g20260D	30	N
	OFF_19	TTCGATCAGTCATCGTCATCAGG	4	BnaA02g30980D	30	N
	OFF_20	GTGGGGTCGTCCTCGTCATCTGG	4	BnaA06g38610D	30	N
	OFF_21	TTGTAAACTTCATCGTCCTCAGG	4	BnaCnng08710D	30	N
	OFF_22	TTGGAGAGCTCATCGTCACAAAG	4	BnaC02g40770D	30	N
	OFF_23	TTGGAGAAGACATCTTCTTCGGG	4	BnaC08g22850D	30	N
	OFF_24	TTGGAGAAGACATCTTCTTCGGG	4	BnaC03g26390D	30	N
	OFF_25	TTAGAAACGTCATCGTCTTGCGG	4	BnaA05g24160D	30	N
	OFF_26	TTAGAAACGTCATCGTCTTGCGG	4	BnaC05g38200D	30	N
The mismatched nucliotides of each putative off-target sequence are highlighted in red compared with corresponding designed sgRNA sites with highlighted in gray background. The PAM region is marked by horizontal line

## Sheet: Table S4
Table S4 Statistics of RNA-Seq reads and mapped reads
Samples	Total HQ clean reads	Total clean nucleotides basses (G)	Q20	GC (%)	Mapped reads (%)	Uniquely mapped reads (%)
aacc-14-DAF-1	37106150	5.5659	0.9994	49	0.7637	0.6694
aacc-14-DAF-2	38383831	5.7576	0.9993	49	0.7335	0.6372
aacc-14-DAF-3	43588690	6.5383	0.9995	50	0.7322	0.6373
aacc-35-DAF-1	44342587	6.6514	0.9996	49	0.847	0.6964
aacc-35-DAF-2	47303812	7.0956	0.9996	47	0.8814	0.7676
aacc-35-DAF-3	42927201	6.4391	0.9995	47	0.8777	0.7634
WT-14-DAF-1	33680037	5.052	0.9994	48	0.8898	0.7835
WT-14-DAF-2	40610445	6.0916	0.9995	49	0.8144	0.6898
WT-14-DAF-3	37188081	5.5782	0.9993	48	0.8604	0.7519
WT-35-DAF-1	35785665	5.3678	0.9995	46	0.8908	0.7794
WT-35-DAF-2	33733669	5.0601	0.9997	46	0.8773	0.7612
WT-35-DAF-3	34140145	5.121	0.9995	46	0.8789	0.7595
Total	468790313	70.3185
Averagea	39065859	5.8599	0.9995	48	0.8373	0.7247

## Sheet: Table S5
Table S5 DEGs in BnTT8 double mutant (aacc) and WT seed coats at 14 DAF and 35 DAF. Log2FC represents log2 fold change (aacc/WT) in feature counts at each stage.
Gene_id	readcount_aacc-14 DAF	readcount_WT-14 DAF	A. thaliana homologue	log2FC (aacc-14 DAF/WT-14 DAF)	padj (14 DAF)	up-/down- regulated in aacc at 14 DAF	readcount_aacc-35 DAF	readcount_WT-35 DAF	log2FC (aacc-35 DAF/WT-35 DAF)	padj (35 DAF)	up-/down- regulated in aacc at 35 DAF
BnaC02g04530D	39	19	AT5G13170.1	1.27013	0.0269659	up	82734	80416	-0.204419	0.979419	---
BnaA04g24790D	10.6667	0	AT2G43050.1	6.05274	0.000433881	up	75839	45361.3	0.474675	0.91683	---
BnaC07g21510D	323.333	144.667	AT2G02100.1	1.46724	0.039647	up	18968.3	11746	0.533886	0.899619	---
BnaAnng00330D	1712.67	857	AT3G09390.1	1.35199	0.0286985	up	7527	3938	0.733515	0.636492	---
BnaC09g44830D	7628	3398.67	---	1.51051	0.000106938	up	4206.67	1882	0.953896	0.0941182	---
BnaA01g02340D	18087.7	10523	AT4G34870.1	1.10273	0.0452855	up	4099.33	2167.67	0.717045	0.540253	---
BnaC02g03550D	3598.67	1795.67	AT3G09390.1	1.31854	0.018618	up	4093.67	1896.33	0.908689	0.344312	---
BnaA09g00390D	3182	1495	AT4G01850.2	1.35162	0.000291847	up	3978	2394	0.52381	0.661468	---
BnaC06g22030D	19506.7	11391.3	AT1G75950.1	1.07064	0.0114884	up	3774.33	2560.67	0.352721	0.893611	---
BnaA09g30430D	1296	741.333	AT1G22710.1	1.10724	0.000539267	up	3494.67	1972	0.613986	0.303328	---
BnaA05g25510D	5755	3441.67	AT3G13920.2	1.01868	0.0315805	up	3393.67	1707.67	0.76771	0.319709	---
BnaA06g30390D	948	519.667	AT5G48180.1	1.13869	0.0439614	up	3268	1734	0.696426	0.587224	---
BnaA07g21520D	14303.3	8784	AT1G75950.1	1.00455	0.0378765	up	3022	1831.67	0.50719	0.748222	---
BnaA10g16170D	1299.33	431.333	AT5G18840.1	1.86875	0.0178935	up	2982	1329.33	0.853775	0.736831	---
BnaC03g08960D	12323	6544.33	AT5G18380.1	1.21216	0.0101886	up	2721.33	1322.67	0.846694	0.258114	---
BnaA08g16920D	7889.33	4594.33	AT4G38740.1	1.079	0.0414503	up	2700	1730	0.449823	0.867281	---
BnaCnng50220D	5991.67	3729	AT3G52930.1	1.00216	0.0249887	up	2605.67	1796.33	0.336195	0.913407	---
BnaA03g07060D	12145	6552	AT5G18380.1	1.18546	0.0157348	up	2515.33	1227.33	0.835435	0.298042	---
BnaA04g23910D	2100.33	1113.33	---	1.20583	0.0299828	up	2454	1295.33	0.725096	0.561889	---
BnaA02g34980D	13988	6981.67	---	1.35659	0.0146777	up	2428	987.333	1.10229	0.133177	---
BnaA07g10030D	8519	5116.33	AT1G23290.1	1.05092	0.0270169	up	2360.33	1270	0.704105	0.426665	---
BnaA09g29970D	11518.7	5169.33	AT1G23290.1	1.4223	0.00438483	up	2162.67	880.333	1.10106	0.092886	---
BnaA05g36060D	3380.33	2005.67	AT1G31812.1	1.07231	0.048279	up	2154	1298.67	0.521543	0.795041	---
BnaCnng03600D	23	8.33333	AT5G02230.2	1.69775	0.0373716	up	2148.67	896.667	1.01866	0.276689	---
BnaAnng35580D	43305.3	15370	AT2G21660.2	1.82053	9.52736e-07	up	2062.33	1902.67	-0.0773627	1	---
BnaC09g34350D	1099.67	624.667	AT5G59220.1	1.06778	0.0151068	up	2039.33	1492.67	0.277378	0.951904	---
BnaC01g00280D	4378.33	2299	AT4G39260.2	1.29231	0.00901047	up	1970	1635	0.070463	1	---
BnaA06g39390D	1256.67	464.333	AT5G10930.1	1.73008	0.000173394	up	1964.33	1438.67	0.231117	0.98426	---
BnaC08g49360D	17113	7003.67	AT2G21660.2	1.6424	4.17807e-05	up	1925	1574.67	0.119399	1	---
BnaA01g26560D	6649	3878	AT1G36240.1	1.08588	0.0179976	up	1917.67	1104.33	0.621631	0.54914	---
BnaAnng03930D	7112.67	3652.33	AT3G49910.1	1.22178	0.0098683	up	1884	876.667	0.900584	0.198327	---
BnaA03g03220D	914.333	488.333	AT5G11090.1	1.21194	0.0404809	up	1822.67	1333.67	0.27732	0.97547	---
BnaA09g33730D	6119.67	3256.67	AT3G53430.1	1.1869	0.0150923	up	1815.33	789.333	1.00553	0.104534	---
BnaA04g14890D	3172.67	1763.33	AT2G25490.1	1.18342	0.00507531	up	1813	1062.67	0.584711	0.582976	---
BnaC02g11640D	6092	3729.33	AT5G57290.1	1.03932	0.0378503	up	1787.67	1081	0.520482	0.753278	---
BnaA05g23590D	3897.33	2000.67	AT1G52300.1	1.26335	0.00754478	up	1611.33	782.667	0.816813	0.323726	---
BnaA06g27580D	1429.67	717.333	AT5G11090.1	1.27441	0.00328416	up	1557.33	1323	0.0674113	1	---
BnaC07g13150D	6117.33	3566.67	AT1G23290.1	1.08792	0.0205647	up	1527.33	868.333	0.622683	0.563246	---
BnaC04g07900D	3380.67	1867.67	AT2G37410.2	1.17798	0.0417032	up	1520	772	0.791398	0.49003	---
BnaA06g30200D	14013	7178	AT5G48480.1	1.2728	0.00901916	up	1482.33	925.667	0.532094	0.767546	---
BnaC07g29470D	1176.33	621.333	AT5G25280.2	1.25517	0.00301091	up	1478.33	1370	-0.00450992	1	---
BnaA09g15730D	2220.67	1298	AT5G42820.1	1.05405	0.0328908	up	1452.33	703.333	0.848082	0.250805	---
BnaA10g20830D	1516	596	---	1.65971	0.0181363	up	1434.33	555.333	1.20084	0.275936	---
BnaA03g03530D	1438.33	747	---	1.26289	0.0391007	up	1426.33	668.333	0.937944	0.348945	---
BnaA03g24100D	85.3333	21.3333	AT2G04910.2	2.24881	0.000341236	up	1369	2136	-0.876967	0.54914	---
BnaAnng25690D	1263	613.333	AT1G31812.1	1.38904	0.0469889	up	1350.33	690.333	0.753742	0.706562	---
BnaC03g02510D	2621.67	1425.33	AT5G04800.4	1.18323	0.0236764	up	1333	747.333	0.638048	0.636492	---
BnaC03g04640D	1008.33	601.333	AT5G11090.1	1.04508	0.0391477	up	1310.67	988	0.222054	0.979419	---
BnaA04g27270D	3894	2131.67	AT3G62250.1	1.18058	0.0127551	up	1297	600.333	0.91477	0.173725	---
BnaA09g52020D	4472.33	2159.33	AT4G00810.2	1.30261	0.0277012	up	1295.33	478.333	1.22546	0.0826542	---
BnaCnng33680D	3284.67	1944.33	AT4G15000.1	1.05829	0.0417032	up	1285	677.333	0.756019	0.424809	---
BnaUnng05060D	6421.33	2336	AT2G21660.2	1.88073	0.00397392	up	1236.33	986	0.180933	1	---
BnaCnng74350D	1043	602.333	AT1G27970.1	1.13824	0.0152087	up	1138	652.333	0.626358	0.561461	---
BnaC08g37410D	3935	2295	AT1G18080.1	1.06218	0.00100305	up	1137	664	0.581047	0.367656	---
BnaA01g32900D	1656.67	245.667	AT3G02550.1	3.14636	2.60753e-09	up	1111	1071.33	-0.198142	1	---
BnaC08g06260D	4345	2512.33	AT1G23290.1	1.12246	0.0290594	up	1104.67	701	0.481133	0.829418	---
BnaA05g33140D	4605.67	2010.33	AT5G18380.1	1.51722	0.000434834	up	1075	452.333	1.04045	0.0734996	---
BnaA01g10630D	4287.67	2337.33	AT5G44500.2	1.17855	0.0130666	up	1065.67	545.667	0.777908	0.359192	---
BnaC03g31580D	4003	2284	AT4G00810.2	1.13999	0.0264237	up	1061	750	0.301007	0.958302	---
BnaA09g44710D	2436.33	1435.67	AT1G18080.1	1.02202	0.0304598	up	1056.67	544.333	0.743986	0.359933	---
BnaCnng69590D	416	250.333	---	1.06073	0.0419098	up	1037.33	741.333	0.319053	0.946367	---
BnaC07g47340D	2926.33	1665	AT4G39200.1	1.10825	0.0202278	up	1032	609	0.60322	0.617261	---
BnaAnng13420D	2696.67	1686	AT4G16720.1	1.0073	0.0462749	up	1022.67	622.667	0.517351	0.758843	---
BnaA07g08680D	1005.67	515	AT1G27970.1	1.27406	8.01034e-05	up	1002.67	532	0.72262	0.172002	---
BnaC07g29570D	1105.33	466	AT5G25110.1	1.55156	0.0258136	up	994.667	795.333	0.093183	1	---
BnaA04g29570D	491.667	213.333	AT2G47710.1	1.40632	0.00425455	up	963.333	731.333	0.189469	0.992644	---
BnaC06g42020D	33.6667	5.33333	---	2.94561	6.72783e-05	up	945	1376.33	-0.748183	0.688319	---
BnaC02g24950D	3875.67	2176.67	AT1G78300.1	1.14459	0.0136952	up	927	509.667	0.697252	0.459299	---
BnaC04g21420D	2741	1611.67	AT3G62250.1	1.0686	0.0279885	up	922.667	524.667	0.621417	0.588694	---
BnaAnng07180D	579.333	298.333	AT5G47060.1	1.25377	0.000112177	up	904.333	946.333	-0.29905	0.908954	---
BnaA09g29060D	626.667	368	AT1G26630.1	1.05931	0.0202971	up	892.667	424.333	0.855174	0.180623	---
BnaA03g26700D	4245.33	2287	AT4G00810.2	1.21693	0.00867333	up	873	561	0.434925	0.855217	---
BnaC01g01500D	49.3333	5	AT4G37430.1	3.51328	3.26307e-05	up	822	366.667	0.955785	0.683766	---
BnaA10g30640D	477.333	232.667	AT5G06270.1	1.38436	0.00623395	up	804.667	364	0.955902	0.195232	---
BnaA09g43450D	2018.33	1102	AT2G21060.1	1.15411	4.85068e-05	up	776.333	434.667	0.641486	0.217227	---
BnaC03g33630D	4465.33	2521.33	AT5G18380.1	1.12379	0.0064776	up	770	397.333	0.728959	0.318473	---
BnaA07g02490D	7037	3754.67	AT2G17230.1	1.22567	0.0435227	up	768	288.667	1.1813	0.109787	---
BnaC07g33700D	3140.67	1835.67	AT4G16450.2	1.07884	0.0263999	up	764.667	509.667	0.389263	0.898024	---
BnaC05g46830D	1019.67	633.333	AT3G05000.1	1.02741	0.0371499	up	754.333	445.667	0.5223	0.704825	---
BnaC03g66540D	733.667	78.3333	AT4G33560.1	3.58139	6.37344e-11	up	750.333	518.667	0.338584	0.979419	---
BnaA05g05830D	275	138.667	AT2G39750.1	1.24241	0.00012332	up	740.333	426.667	0.561802	0.439987	---
BnaC06g43680D	1931	1077	AT1G70600.1	1.14563	0.0199687	up	711	343.667	0.838258	0.291677	---
BnaAnng17430D	3424	1463.67	AT5G18380.1	1.51156	0.00462939	up	701.333	300	1.05004	0.201723	---
BnaCnng01000D	176.667	99	AT3G13540.1	1.10296	6.29846e-06	up	698.333	682.667	-0.197443	0.924951	---
BnaA03g17750D	1262	663	AT2G38360.1	1.27165	0.0334593	up	686	312.667	0.981635	0.27289	---
BnaC09g45450D	546.667	284	AT5G11090.1	1.2567	0.0127808	up	685	555.333	0.133835	1	---
BnaA04g12350D	2577.33	864.333	AT2G21660.2	1.97974	0.000211761	up	676	445.667	0.421683	0.941411	---
BnaA10g11350D	2511.67	1169.33	AT5G57290.1	1.3953	0.0166757	up	671	332.667	0.836215	0.49003	---
BnaA09g34960D	536.667	299.667	AT3G55380.1	1.13394	0.0137023	up	643.667	397	0.510345	0.740181	---
BnaA05g06540D	272	154.667	AT2G38120.1	1.12355	0.0161477	up	638.333	450	0.272515	0.958919	---
BnaCnng75920D	364	176.667	AT4G01850.2	1.314	5.54975e-05	up	637.333	333	0.726489	0.164977	---
BnaC09g39380D	2207	1190.33	AT5G18380.1	1.21287	0.0375884	up	601.667	274.667	0.914293	0.348477	---
BnaA09g43600D	1568.67	948	AT2G20820.1	1.00999	0.0218343	up	600.667	288	0.848287	0.136236	---
BnaAnng08010D	1361.67	796.667	AT3G61110.1	1.0785	0.0227231	up	594.333	359.667	0.503596	0.760795	---
BnaA09g05920D	1363.33	792	AT5G62180.1	1.06401	0.0248725	up	592	355.667	0.505292	0.756307	---
BnaC06g24620D	1675.67	884.333	AT1G70600.1	1.20666	0.0266308	up	590	271.333	0.911295	0.309018	---
BnaC04g10480D	15.3333	5	AT2G34710.1	1.9194	0.0211597	up	579.667	503.333	0.0243558	1	---
BnaA09g06700D	1613.33	967	AT5G64090.1	1.00126	0.0127434	up	576.667	322.333	0.628187	0.420788	---
BnaC01g12160D	2380.33	1361	AT5G44500.2	1.11763	0.0312574	up	566.333	312.333	0.699171	0.541045	---
BnaCnng47880D	409.667	143.333	AT5G39890.1	1.75577	9.68841e-05	up	564	534.333	-0.148654	1	---
BnaAnng00820D	1726.67	943.667	AT5G64140.1	1.17111	0.0290055	up	550.667	338.333	0.553512	0.771343	---
BnaC09g47170D	243.333	137.333	AT5G09330.4	1.04416	0.00623395	up	545.667	412.333	0.191699	0.978608	---
BnaA03g27980D	1570.67	234.333	AT3G02550.1	3.0967	6.6975e-11	up	533.667	485	-0.0806039	1	---
BnaA03g21940D	2181.67	1257	AT2G29700.1	1.10242	0.0226287	up	515.333	286	0.662829	0.540253	---
BnaC04g02600D	1417.67	721.667	AT2G42310.1	1.25302	0.00438478	up	511.333	270.333	0.727078	0.406341	---
BnaC04g52960D	1496	852.667	AT2G43090.1	1.12271	0.0266308	up	509.667	308.667	0.48332	0.826957	---
BnaC09g38470D	2330.67	385	AT5G19120.1	2.85739	9.75985e-05	up	507.667	338.333	0.304538	0.993761	---
BnaC01g04410D	2067	931.333	AT4G33865.1	1.44313	0.0101214	up	506	317.667	0.498505	0.877622	---
BnaC02g23680D	1774	1083.33	AT4G40030.2	1.02866	0.0205969	up	497.667	304.333	0.517419	0.700701	---
BnaCnng36750D	65.6667	14.3333	AT5G44730.1	2.44736	8.59023e-05	up	496	397.333	0.0952146	1	---
BnaA06g05170D	1639	916	AT1G54690.1	1.1632	0.0200428	up	490	199.667	1.10847	0.0587572	---
BnaA03g47590D	91	34	AT4G25700.1	1.6811	9.69934e-07	up	474.333	318.333	0.378109	0.776908	---
BnaC04g08320D	630.667	379	AT2G36930.1	1.0274	0.0287298	up	464	209	0.963529	0.0940645	---
BnaC07g33210D	1822.67	974.333	AT4G15800.1	1.2751	0.0480574	up	463.667	201.667	0.976339	0.369848	---
BnaC08g49130D	11.6667	3.33333	AT1G57820.1	2.07056	0.0316511	up	457.667	412.333	-0.0617198	1	---
BnaC03g23910D	65.6667	26.6667	AT2G42885.1	1.60381	0.0141771	up	456	542.333	-0.415244	0.932292	---
BnaC04g14960D	2518	1217.33	AT2G29700.1	1.33815	0.0382285	up	438	273	0.50152	0.900545	---
BnaA03g01080D	1268.67	663	AT5G03850.1	1.25727	0.0163128	up	426.667	270	0.479182	0.855217	---
BnaC07g34510D	1525	833.667	AT4G17670.1	1.16958	0.00402109	up	419	455.333	-0.360062	0.892512	---
BnaAnng09380D	835.333	479.667	AT2G37270.2	1.12622	0.0484287	up	413.667	194.333	0.936773	0.287672	---
BnaC06g05930D	39.6667	14.3333	AT1G52890.1	1.82677	0.00128391	up	411.333	275	0.264437	0.944041	---
BnaA04g21960D	136.667	53.6667	AT2G38310.1	1.67026	0.0144117	up	409	243	0.522712	0.908954	---
BnaA08g11560D	120	27	AT4G33560.1	2.39963	0.00636906	up	407	266.333	0.418474	0.979991	---
BnaC03g06720D	30.3333	14.3333	AT5G15070.2	1.32799	0.0227231	up	403	399	-0.198049	0.973176	---
BnaC06g36280D	529	322.333	AT1G75560.2	1.0043	0.00116726	up	395.667	336	0.0128513	1	---
BnaCnng67600D	755.333	462.333	AT1G52300.1	1.02927	0.0391477	up	381.333	236.667	0.530793	0.741091	---
BnaC07g06340D	6164.33	2960.33	AT2G17230.1	1.38785	0.0200428	up	381.333	134.667	1.27934	0.076854	---
BnaC05g50610D	666.667	326	AT1G50010.1	1.31321	4.36434e-07	up	377.667	444	-0.452747	0.54808	---
BnaA09g23730D	227	17.3333	AT4G10270.1	4.01789	3.43265e-11	up	369.667	480.667	-0.530542	0.908954	---
BnaC02g20040D	184	92.6667	AT1G70620.1	1.22002	0.0135784	up	366.333	457.333	-0.579563	0.697744	---
BnaA05g06970D	4368.67	2342	AT5G59970.1	1.2446	0.0200428	up	366	150	1.06769	0.133095	---
BnaAnng24560D	41.3333	6.66667	AT2G12465.1	2.93981	9.49336e-08	up	361.333	383.333	-0.297818	0.951356	---
BnaA08g02000D	2507	1434	AT1G51060.1	1.13655	0.0309517	up	357.667	185	0.771085	0.451842	---
BnaC07g42640D	569.667	193.667	AT4G30440.1	1.93903	0.000473266	up	355.667	120	1.33684	0.080634	---
BnaA01g04920D	1404	676.333	---	1.31368	0.0230382	up	350.333	292.667	0.0745526	1	---
BnaC07g42600D	241	136.333	AT4G31990.3	1.04483	0.0382285	up	348	523	-0.740126	0.332093	---
BnaAnng16550D	1310.33	187	AT3G10040.1	3.10054	6.37344e-11	up	347	362.667	-0.304812	0.977145	---
BnaA02g16120D	611	356.333	AT1G72750.1	1.09268	0.0395531	up	341.667	173	0.771195	0.433434	---
BnaA09g50920D	405.667	175.667	AT1G03475.1	1.50567	0.0279885	up	341.333	255	0.16981	1	---
BnaA07g16730D	1092.33	650.333	AT3G56110.2	1.05094	0.0127434	up	341	192.333	0.624067	0.498648	---
BnaC09g20670D	1149	617.667	AT2G02130.1	1.23298	0.0358021	up	335	217.333	0.451245	0.905963	---
BnaA03g52090D	292.667	151.333	AT4G33270.1	1.20322	0.0166757	up	329	450.333	-0.665888	0.539597	---
BnaC01g20750D	914.333	253	AT4G28240.1	2.16845	0.00107079	up	319.667	299.333	-0.16946	1	---
BnaC03g75450D	218.333	102.333	AT3G47420.1	1.341	0.00608572	up	314.667	237	0.203345	0.987292	---
BnaA09g16830D	1557.33	792.333	AT5G43970.1	1.26459	0.0371307	up	314.333	153.333	0.831472	0.508655	---
BnaAnng24190D	614	359	---	1.07416	0.0185493	up	313.333	243.333	0.188612	0.986568	---
BnaA03g06760D	959	485	AT5G17870.1	1.3179	0.0341265	up	311.667	152.667	0.832507	0.537084	---
BnaCnng74170D	21.3333	7	AT1G69410.1	1.93715	0.0184888	up	310.333	146.333	0.896071	0.472552	---
BnaAnng30260D	80.6667	13.6667	AT3G54620.2	2.84269	2.38079e-06	up	310	417.333	-0.641616	0.827363	---
BnaC09g23660D	68.6667	28.3333	AT5G52440.1	1.49899	0.0113965	up	307.333	395.667	-0.59462	0.768048	---
BnaA09g09550D	1045.33	575	AT5G28237.1	1.09181	0.0216324	up	304	172	0.531439	0.797441	---
BnaAnng14710D	14	2.66667	AT1G20070.1	2.59211	0.0487019	up	302.667	128	1.08746	0.651418	---
BnaA01g33410D	524.667	244	AT3G04790.1	1.47969	0.0480778	up	301.333	123	1.15363	0.345834	---
BnaA09g03840D	728.333	381.667	AT5G27700.1	1.22736	0.000303975	up	300.667	156.333	0.684884	0.280423	---
BnaCnng15490D	23.3333	8	AT1G52030.1	1.82389	0.0452503	up	300.333	253	0.0172704	1	---
BnaA01g25600D	1470.33	800	AT3G20670.1	1.20255	0.0410074	up	297.667	141	0.881107	0.410958	---
BnaA09g27690D	660.667	331.667	AT1G27930.1	1.30179	0.0254599	up	297.333	130	0.955731	0.328228	---
BnaA04g09690D	300.667	113	AT5G39890.1	1.66149	0.000434834	up	296.333	356.333	-0.493187	0.846955	---
BnaA09g55050D	150	66.6667	AT3G54920.1	1.45471	0.00970505	up	294.667	188.333	0.41564	0.916906	---
BnaC03g33010D	1832.67	228	AT3G02550.1	3.34145	6.58321e-09	up	294	251.667	0.0119078	1	---
BnaC08g22580D	417.667	175.667	AT3G51160.1	1.59834	0.000717265	up	291.667	122.333	1.06783	0.120725	---
BnaA04g29210D	1182.33	693.667	---	1.12837	0.0459559	up	287.333	208.333	0.257543	0.978871	---
BnaC04g06220D	148	57.3333	AT2G39340.1	1.6455	1.20105e-05	up	282	344.667	-0.518371	0.66607	---
BnaA09g35980D	74	38	AT3G56580.3	1.18374	0.021014	up	280.667	199.667	0.307382	0.947546	---
BnaC08g02330D	111.667	54.6667	AT1G07870.2	1.34782	0.046337	up	280	243.667	0.0678984	1	---
BnaA09g15030D	542.667	309.333	AT1G57680.2	1.11836	0.029177	up	276	116	1.11959	0.0786439	---
BnaC04g04220D	138	71.3333	AT2G45460.2	1.15763	0.0287298	up	271.333	277.667	-0.265944	0.968743	---
BnaA07g16240D	181.333	93.6667	AT3G54010.1	1.22922	0.0185493	up	271.333	459.333	-0.985522	0.141939	---
BnaA09g04620D	745.333	424.667	AT2G47840.1	1.07183	0.0172158	up	269.333	120	0.928419	0.123144	---
BnaC07g31470D	47.3333	20	AT5G61730.1	1.55335	0.0417761	up	269	258	-0.136801	1	---
BnaA09g51380D	113.667	15.3333	---	3.21095	2.62341e-07	up	268.667	189	0.287094	0.987292	---
BnaA09g07050D	809.333	388.333	AT5G64920.1	1.3244	0.00382744	up	268	127.667	0.902106	0.233579	---
BnaC06g21310D	557.333	121.667	AT4G10270.1	2.55841	5.61361e-05	up	267.667	414.333	-0.887575	0.662955	---
BnaA08g02260D	147.333	79	AT4G05410.1	1.14529	0.0460459	up	260.667	334.667	-0.681609	0.614492	---
BnaC05g32350D	306	187	AT1G50900.1	1.03968	0.0492078	up	260.333	174.667	0.381767	0.913407	---
BnaA04g16420D	435.667	236.333	AT2G28370.1	1.176	0.0212414	up	258.333	203.333	0.123262	1	---
BnaA08g17370D	6.33333	0	AT1G30400.2	5.61023	0.0352259	up	253.333	217.667	-0.00397727	1	---
BnaC04g28260D	322.333	190.667	AT3G52360.1	1.02408	0.0302997	up	251	177.667	0.304134	0.942286	---
BnaA06g11310D	459.333	234.333	AT1G16840.1	1.25584	0.00891527	up	250.667	258	-0.292516	0.956751	---
BnaA01g36920D	2496.67	1462.33	AT3G17390.1	1.09466	0.0212171	up	250.333	139.667	0.66144	0.547678	---
BnaA09g14800D	74.3333	31.3333	AT3G09740.1	1.67994	0.0472595	up	249	304	-0.493222	0.942286	---
BnaCnng20090D	1135	554	AT5G11070.1	1.36074	0.0450813	up	247.333	128.333	0.758181	0.709186	---
BnaC04g07190D	348	200.667	AT2G38140.1	1.11337	0.0394193	up	244.667	158.333	0.416183	0.900978	---
BnaA01g18390D	681.667	367	AT4G15770.1	1.25147	0.0469118	up	244.667	127	0.745377	0.64245	---
BnaC09g00130D	47.6667	19.3333	AT4G02710.1	1.60792	0.0122526	up	244.333	244.333	-0.323365	0.963545	---
BnaA07g23070D	27	8.33333	AT1G72430.1	2.04625	0.0304664	up	240	126.667	0.715755	0.84934	---
BnaA07g32120D	263.333	158	AT1G75820.1	1.04122	0.0235034	up	240	163.667	0.344105	0.914592	---
BnaA09g34130D	637.667	313.667	AT3G54210.1	1.32255	0.0278179	up	240	139.333	0.554755	0.844467	---
BnaC08g25770D	179.667	95	AT3G54920.1	1.30038	0.0488617	up	239	140.333	0.514374	0.912055	---
BnaA09g32350D	445	264	AT3G51790.1	1.03583	0.0385248	up	236.333	105.333	0.957495	0.147142	---
BnaA06g03330D	170	73.6667	AT2G25270.1	1.42718	0.0322142	up	235.667	335.333	-0.766456	0.709671	---
BnaC03g41530D	682.333	368	AT3G20310.1	1.23042	0.0328929	up	234.333	144	0.514091	0.855217	---
BnaAnng13010D	752.667	452.333	AT1G16920.1	1.00686	0.0187315	up	231.333	121.333	0.717754	0.344952	---
BnaA01g05390D	675.667	386.333	AT4G39200.1	1.13676	0.0254928	up	230.667	151	0.416077	0.891041	---
BnaC04g13750D	61.3333	19.3333	AT1G06680.1	1.86096	0.0417032	up	230.333	114	0.747428	0.852708	---
BnaA09g33780D	168	74.6667	AT3G53500.2	1.36177	0.0496	up	230.333	246	-0.334479	0.972101	---
BnaA09g35570D	602	362	AT3G56110.2	1.01357	0.0394193	up	227.667	114	0.801769	0.338618	---
BnaA04g29450D	126.667	67.3333	AT2G48060.1	1.12909	0.0402531	up	226.333	244.333	-0.284585	0.967571	---
BnaC09g45480D	53.3333	29	AT5G11070.1	1.18604	0.0310261	up	225.333	178	0.130152	1	---
BnaA07g09220D	14	2.66667	AT1G27040.1	2.65338	0.00781842	up	223	174.667	0.139086	1	---
BnaA09g43370D	424.333	182.333	AT2G21180.1	1.494	0.000241904	up	221	195.333	-0.0309312	1	---
BnaC03g13110D	76.3333	47	AT5G57100.1	1.01587	0.0243383	up	221	226	-0.261531	0.944041	---
BnaC08g24510D	1262	660.667	AT3G53460.3	1.2572	0.0268805	up	220.333	133.667	0.554069	0.819242	---
BnaA05g06520D	290.333	159.333	AT2G38140.1	1.19976	0.0369013	up	218.667	124.333	0.603076	0.751269	---
BnaA04g28840D	323	182.333	AT2G32060.2	1.09699	0.0345069	up	218.333	117	0.692625	0.546525	---
BnaCnng30180D	92.3333	52.3333	AT1G14800.1	1.10315	0.0439614	up	216.667	249	-0.442484	0.821205	---
BnaC07g20350D	104.667	46	AT5G47590.1	1.4802	0.00294763	up	215.667	143.667	0.384495	0.914995	---
BnaC02g20560D	1049.33	569.333	AT1G71100.1	1.20249	0.0283243	up	212.333	105.333	0.87548	0.373451	---
BnaA08g12950D	98.3333	50.3333	---	1.23113	0.0411578	up	205	281	-0.700604	0.631032	---
BnaA01g08550D	145.333	65	AT4G17670.1	1.48753	0.000273287	up	201.667	295	-0.771129	0.396905	---
BnaA07g06230D	24.6667	7.33333	AT2G20595.1	2.00728	0.00383758	up	200.667	378	-1.15007	0.0573756	---
BnaA10g15920D	823.667	113	AT5G19120.1	3.09351	0.000212651	up	200.667	108.333	0.617625	0.947546	---
BnaA02g29880D	113.333	56.6667	AT3G29390.1	1.24695	0.0484287	up	200.333	272.333	-0.679329	0.656713	---
BnaA10g18410D	427.333	199.667	AT5G15870.1	1.37254	0.000234119	up	200.333	142	0.302025	0.941243	---
BnaA07g12800D	152.667	91.6667	AT5G66160.1	1.10086	0.0462887	up	200	206	-0.237488	0.980479	---
BnaC08g31920D	442.333	255.667	AT3G61980.1	1.11311	0.0444054	up	198.333	109.667	0.665096	0.643095	---
BnaA09g52440D	368	210	AT5G65520.1	1.0687	0.0265205	up	194	96.3333	0.81087	0.32312	---
BnaA09g34500D	404.333	141	AT3G54680.1	1.79955	0.0129464	up	193.667	198	-0.25188	0.994793	---
BnaAnng18000D	345.667	167.333	AT4G38495.1	1.3501	0.0167566	up	193.333	148	0.208149	0.991911	---
BnaC03g49100D	302.333	61.3333	AT5G65207.1	2.61114	2.34971e-10	up	192.333	143.333	0.217521	0.98676	---
BnaAnng30890D	32.6667	3	AT1G20850.1	3.71356	6.00064e-07	up	191.333	73	1.15456	0.102277	---
BnaAnng11060D	545.667	315.333	AT3G18030.1	1.10475	0.0390481	up	188.667	135	0.304663	0.962995	---
BnaA09g39550D	331.333	166.333	AT3G61980.1	1.28858	0.0202278	up	183.667	85.3333	0.919274	0.332093	---
BnaA04g11890D	595.333	306	AT2G20940.1	1.28005	0.0307642	up	181	89	0.837103	0.499114	---
BnaC05g46470D	36.3333	8	AT3G05320.1	2.34733	0.00584211	up	180.333	51	1.61179	0.0802886	---
BnaAnng30250D	55	6	---	3.61612	0.00025635	up	179.333	205.667	-0.423574	0.984271	---
BnaC07g36170D	111	57.6667	AT2G30350.2	1.2213	0.0200428	up	179	270.667	-0.805343	0.340689	---
BnaA10g26290D	440.333	186	AT5G03850.1	1.55591	0.00923113	up	174.667	77.3333	0.980782	0.381923	---
BnaA09g03400D	373.333	213	AT5G49550.1	1.08724	0.0486318	up	174.333	118.333	0.340228	0.951186	---
BnaC02g42490D	54.3333	22.6667	AT5G63370.4	1.53604	0.00476985	up	174	170.667	-0.166568	0.996419	---
BnaA01g32740D	93.6667	34	AT3G06590.2	1.6316	0.0313051	up	170.333	112.333	0.410578	0.962774	---
BnaC04g13920D	122.667	37.6667	AT2G03780.1	2.00806	0.000421759	up	169	253.333	-0.817909	0.60082	---
BnaA04g23140D	129.333	59.3333	AT2G39340.1	1.3394	0.0202971	up	168.333	253	-0.801391	0.49003	---
BnaC06g21400D	173.333	32.6667	AT4G10270.1	2.757	3.03088e-05	up	168	213	-0.589764	0.904975	---
BnaC03g49490D	85	51	AT5G64780.1	1.03003	0.0480948	up	162	120.333	0.225601	0.978026	---
BnaC09g37030D	72.3333	40.6667	AT5G20840.1	1.06666	0.0395518	up	161	132.333	0.100705	1	---
BnaA09g55440D	592.333	262.333	AT3G59650.1	1.45821	0.00159665	up	159	76	0.849864	0.378109	---
BnaA02g34190D	541.667	323.667	AT5G64360.4	1.07682	0.0221178	up	155	102	0.387457	0.900545	---
BnaA04g25180D	658	321.333	AT2G43540.1	1.29498	0.0466973	up	154	81	0.71912	0.715193	---
BnaA10g16440D	146.333	53.6667	AT5G18490.1	1.68191	0.000536561	up	154	106.667	0.347444	0.94609	---
BnaA01g17010D	169	44.3333	AT4G28240.1	2.21489	0.000333586	up	153.333	127.333	0.0472101	1	---
BnaC09g47560D	123	57	AT5G08330.1	1.4403	0.0129464	up	153	87	0.596341	0.771343	---
BnaA01g24900D	107.333	61	AT1G12910.1	1.09583	0.0248662	up	152.333	178.333	-0.410957	0.861912	---
BnaA02g31060D	73.3333	37	AT5G27240.1	1.21953	0.0439614	up	146.667	175.333	-0.524303	0.83126	---
BnaC05g44500D	350	109	AT3G07470.1	2.157	0.0391007	up	145.667	70.6667	0.924658	0.848961	---
BnaC04g36220D	5.66667	0.333333	AT2G24645.1	4.26661	0.0332056	up	145.333	129	-0.0200187	1	---
BnaC07g04480D	95.3333	44.6667	AT2G14680.2	1.33232	0.00222002	up	144.667	172.333	-0.423937	0.871798	---
BnaC03g40040D	63	31.3333	AT3G17510.1	1.2404	0.0168736	up	143.667	162.667	-0.392964	0.885423	---
BnaA03g36560D	449.667	240	AT4G15000.1	1.20956	0.0181125	up	142.333	93	0.415848	0.904058	---
BnaC07g49540D	41.6667	8.33333	AT5G26200.1	2.6197	0.0121827	up	141	131	-0.182915	1	---
BnaC08g45590D	111.333	60.3333	AT1G03475.1	1.14087	0.035205	up	140.667	115.333	0.0602184	1	---
BnaAnng30110D	63.3333	25.3333	AT3G57450.1	1.68521	0.0130666	up	138	80.3333	0.545392	0.910143	---
BnaA09g26320D	22.3333	1.33333	AT3G54620.1	4.41281	9.40981e-05	up	136	115	0.00377133	1	---
BnaC08g49670D	7.33333	0.333333	---	4.64658	0.0242998	up	134.333	125.667	-0.133265	1	---
BnaC04g10370D	114	54.3333	AT4G30990.2	1.32562	0.00116726	up	133.667	82.6667	0.109005	1	---
BnaA10g19510D	56.3333	23.3333	AT5G14120.1	1.58731	0.0339904	up	131.667	52.6667	1.05079	0.422969	---
BnaCnng17600D	321.667	143.333	---	1.44671	0.0358021	up	130.333	62	0.986586	0.511175	---
BnaA09g47980D	130.333	77.6667	AT1G14315.2	1.01879	0.00584211	up	130	92.6667	0.286571	0.920558	---
BnaC08g29880D	419	247	AT3G59650.1	1.09601	0.0369013	up	129.333	94.6667	0.261872	0.973668	---
BnaA10g06380D	196	105	AT5G52990.1	1.20046	0.0226287	up	128.333	72	0.642955	0.696502	---
BnaA01g07100D	39.6667	18	AT4G29900.1	1.39653	0.0137669	up	127.667	132.333	-0.269682	0.971026	---
BnaC03g09860D	376.667	209.667	AT5G19980.1	1.1405	0.0249887	up	126.667	65	0.748523	0.493013	---
BnaA01g22130D	148	82.6667	---	1.16268	0.0105597	up	122.333	83.6667	0.325001	0.944296	---
BnaA08g21730D	35.6667	7.33333	AT1G20620.1	2.6538	0.0405152	up	119	107.333	-0.0445206	1	---
BnaA03g43160D	8	1	AT4G17615.1	3.24715	0.0285636	up	119	126.667	-0.316716	0.985403	---
BnaA08g02790D	31.3333	9.66667	AT1G49310.1	2.03781	0.00210566	up	117	209	-1.05334	0.194406	---
BnaC09g25340D	199.333	121.667	---	1.00384	0.000379515	up	116	111.333	NA	NA	---
BnaC02g44110D	24.3333	3.33333	AT2G27320.1	3.19767	0.0132071	up	115.667	52.6667	0.747087	0.978608	---
BnaA09g10150D	66	23.3333	AT2G20250.1	1.74713	0.0437897	up	115.333	128	-0.367823	0.976508	---
BnaC03g37060D	423.667	177	AT3G11110.1	1.63011	0.0231107	up	115	74.3333	0.450376	0.945077	---
BnaA07g00370D	92	49.6667	AT2G36070.1	1.2295	0.0407918	up	114	94.3333	0.0439279	1	---
BnaC08g20330D	191.333	107.333	AT3G48570.1	1.13593	0.0277012	up	113.333	83.6667	0.341987	0.954823	---
BnaA09g33760D	551.333	209	AT3G53460.3	1.70764	0.00131742	up	112.667	71.6667	0.429228	0.932288	---
BnaC06g15490D	640	386.667	AT3G54920.1	1.06686	0.0264237	up	112.333	104.667	-0.338545	0.954823	---
BnaC04g05710D	15.3333	4	AT2G39720.1	2.21716	0.00908338	up	110.667	87.6667	0.14033	1	---
BnaAnng00410D	28.3333	8.33333	AT5G02600.1	1.97644	0.0230148	up	110.667	138	-0.554509	0.911108	---
BnaA06g04830D	122.333	73.3333	AT1G08390.1	1.00838	0.0160584	up	109.333	129	-0.445185	0.75922	---
BnaC04g26360D	98	48.3333	AT3G54300.2	1.30342	0.0379489	up	109	179.667	-0.956114	0.303106	---
BnaCnng57820D	67.3333	38.6667	---	1.08625	0.0347449	up	107.667	106.333	-0.198634	0.991832	---
BnaC03g53900D	87	50	AT4G15900.1	1.08693	0.0223208	up	106.667	115.333	-0.263032	0.973556	---
BnaCnng43250D	346.667	179	AT5G61380.1	1.26447	0.00584211	up	106.667	102.667	-0.0760318	1	---
BnaC09g45530D	27	7.66667	AT5G11000.1	2.06436	0.00364373	up	106	57	0.706965	0.676603	---
BnaA09g16310D	122.667	55	AT5G43260.1	1.404	0.0115619	up	105.667	51.3333	0.846258	0.449989	---
BnaC07g00160D	96.3333	53.3333	AT2G20725.1	1.1655	0.0149369	up	104.667	107	-0.229712	0.974593	---
BnaA10g14910D	136.667	66.3333	AT5G20570.1	1.38437	0.0421888	up	104.333	59.6667	0.628338	0.833034	---
BnaA03g50800D	17.6667	6.66667	AT4G33985.1	1.71567	0.0499235	up	103.333	49.3333	0.903691	0.503398	---
BnaC05g47840D	46	0	AT3G03330.1	8.3835	0.016836	up	103	1	6.67646	0.0937391	---
BnaA09g38280D	141	75	AT3G60200.1	1.21818	0.00382744	up	98	64.3333	0.359326	0.903538	---
BnaA09g41810D	401	191.333	AT2G23810.1	1.36927	0.00808458	up	96	62.3333	0.44771	0.89991	---
BnaA07g26350D	20.3333	5.66667	AT1G67370.1	2.15955	0.0292066	up	95.6667	91	-0.165645	1	---
BnaC05g20480D	23.6667	7.33333	AT1G55490.2	2.12878	0.0481872	up	94.6667	113.333	-0.485628	0.967239	---
BnaC06g10710D	220.333	108.667	AT1G55190.1	1.30796	0.0254928	up	92	49	0.695354	0.690154	---
BnaA01g08990D	235	91.6667	AT4G18170.1	1.65451	2.13609e-06	up	91.6667	111.667	0	NA	---
BnaA07g14980D	33	13.3333	AT5G40450.1	1.61667	0.0375838	up	91.6667	182.333	-1.2132	0.177106	---
BnaC03g66320D	83	37.6667	AT2G19670.1	1.39187	0.0231545	up	91.3333	163.333	-1.05199	0.276185	---
BnaC09g40040D	358	190.667	AT5G17870.1	1.22941	0.0240239	up	91.3333	58.3333	0.451492	0.900545	---
BnaA09g45620D	191.333	95	AT1G14320.1	1.26168	0.0124224	up	91	45.6667	0.798321	0.451197	---
BnaA05g11860D	537	290.667	AT2G30620.1	1.21493	0.0148386	up	91	69	0.221795	0.98681	---
BnaAnng13190D	46	21	AT5G37070.1	1.48223	0.0489879	up	90	38	1.02539	0.425775	---
BnaA02g14110D	41.6667	21	AT1G68890.1	1.28981	0.0402439	up	89.6667	94	-0.312842	0.961869	---
BnaCnng10880D	17.6667	5.33333	AT3G20340.1	1.99948	0.0281409	up	89.6667	74.6667	0.0774935	1	---
BnaA03g48090D	143.333	83.6667	AT4G26550.1	1.06211	0.0127513	up	89.6667	77.6667	0.0733486	1	---
BnaA02g33250D	50	25	---	1.24139	0.0279788	up	89.3333	99.6667	-0.547916	0.961991	---
BnaA09g03780D	108.333	66	AT5G27520.1	1.01285	0.015802	up	88.3333	89.6667	-0.247703	0.960124	---
BnaC02g41120D	132.333	77.3333	AT5G24610.1	1.05719	0.0250002	up	87.3333	67.3333	0.295294	0.958228	---
BnaA04g16220D	50.6667	21.3333	AT1G14800.1	1.57116	0.0127434	up	86.3333	83.6667	-0.428703	0.980773	---
BnaC08g30590D	48	17.3333	AT3G60360.1	1.78364	0.000686539	up	85.3333	95.3333	-0.382494	0.917404	---
BnaCnng48890D	39.6667	9.66667	---	2.27231	0.0207733	up	85.3333	46	0.654031	0.917404	---
BnaC08g48480D	3807	1848	---	1.34802	0.037686	up	85	40.6667	1.09934	0.388186	---
BnaC01g06730D	55.6667	11	AT4G31730.1	2.64458	0.00107079	up	83	52.6667	0.455302	0.967239	---
BnaA06g13270D	32.3333	9.66667	AT1G19200.1	2.04541	0.000473266	up	82.3333	91.3333	-0.362773	0.93218	---
BnaC06g34600D	31	10	AT1G73750.1	1.88147	0.00438483	up	82.3333	80	-0.166307	0.999812	---
BnaC09g23630D	43.6667	21.3333	AT4G11920.1	1.35742	0.0496	up	82	84.3333	-0.243539	0.98681	---
BnaC08g14810D	75	36.6667	---	1.35049	0.0395531	up	81.3333	77.6667	-0.148515	1	---
BnaC04g27670D	92	34.3333	---	1.70363	0.00320079	up	81.3333	141.667	-1.10908	0.266043	---
BnaC07g11160D	70	30.3333	AT1G24450.1	1.55622	0.00737034	up	81	109	-0.652928	0.697744	---
BnaC08g25440D	100	40.3333	AT3G54680.1	1.64148	0.0200428	up	80.3333	80	-0.193808	1	---
BnaC01g36510D	33.6667	17.3333	AT3G03720.1	1.24388	0.0437765	up	78.3333	63.6667	0.0306112	1	---
BnaA03g32050D	31	10.6667	AT3G11950.2	1.81517	0.00456505	up	78	59.6667	0.17091	0.996937	---
BnaC07g01250D	42	19.3333	AT3G20970.1	1.43219	0.0404809	up	78	128.333	-0.829874	0.705865	---
BnaCnng46720D	4.33333	0	AT4G19960.2	4.77479	0.0211751	up	76.3333	53.3333	0.275635	0.99395	---
BnaCnng56030D	264.667	122.667	AT5G23070.1	1.46388	0.0193043	up	76	34.6667	0.939662	0.488956	---
BnaA07g10570D	97.3333	50.3333	AT1G22280.1	1.2358	0.0480948	up	75.6667	116.333	-0.873455	0.441541	---
BnaC05g39620D	90.6667	33	AT1G80360.1	1.68811	0.0157348	up	75.3333	182.667	-1.47982	0.0589873	---
BnaA07g36090D	102	54	AT2G19180.1	1.15048	0.0254928	up	74	49	0.428877	0.892512	---
BnaC08g47860D	38.3333	17.3333	AT4G16765.1	1.44182	0.0273058	up	74	106.333	-0.737394	0.576035	---
BnaA10g12550D	74.3333	24.6667	---	1.88098	2.2443e-06	up	74	59.6667	0.119836	1	---
BnaC03g55200D	50.3333	20.3333	---	1.57456	0.00461754	up	73.3333	60	0.135864	1	---
BnaA08g25140D	172	100	AT1G11760.1	1.05694	0.033386	up	73	51.6667	0.32447	0.952491	---
BnaA01g06240D	68.6667	37.3333	AT4G30900.2	1.16107	0.019113	up	73	77.6667	-0.320888	0.962608	---
BnaC08g33910D	61	37.6667	AT2G24550.1	1.00931	0.0433182	up	72.3333	77	-0.313832	0.93695	---
BnaC08g16870D	57.3333	22.6667	AT1G16170.1	1.5819	0.00316802	up	72	49	0.352054	0.951186	---
BnaC01g04100D	122.333	61.6667	AT2G15000.5	1.29792	0.0212414	up	71.6667	50	0.331291	0.962754	---
BnaC08g07170D	53.6667	15.3333	AT1G54560.1	1.99977	0.0101214	up	70.6667	126.333	-1.10258	0.557574	---
BnaA09g37720D	65	32.6667	---	1.25283	0.00510539	up	70	78.3333	-0.501342	0.870245	---
BnaC01g24700D	421.667	238.333	AT3G46640.2	1.14161	0.0360289	up	69	47.3333	0.245969	0.983803	---
BnaA03g26730D	30.6667	10.3333	AT4G00840.1	1.78296	0.0437897	up	69	65	-0.120751	1	---
BnaC04g12330D	6	0	AT2G32460.1	5.26848	0.00578375	up	68.6667	88.6667	-0.579031	0.891296	---
BnaA06g39590D	311.333	126	AT5G49120.1	1.59403	0.000229376	up	68	115.333	-0.982109	0.173725	---
BnaA05g24510D	47.6667	20.6667	AT3G15040.1	1.46345	0.031502	up	66.6667	49.3333	0.20313	0.994793	---
BnaC07g50600D	10.3333	0.666667	AT4G28150.1	4.36363	0.0486473	up	65.6667	59.3333	0.0526225	1	---
BnaC08g18640D	63.6667	24	AT1G19180.1	1.66325	0.0153055	up	65.3333	40.6667	0.627171	0.855217	---
BnaA05g32920D	95.6667	6	AT3G04520.1	4.36061	2.35713e-09	up	65.3333	29	1.02763	0.641864	---
BnaA05g34440D	144	65.6667	AT2G43090.1	1.43675	0.0178806	up	65	71.3333	-0.30827	0.974173	---
BnaA02g05170D	21.3333	5	AT5G20960.2	2.41973	0.0475048	up	64	48	0.135681	1	---
BnaA02g19500D	79	31.6667	AT1G80650.1	1.58577	0.00079189	up	63	61.6667	-0.188724	0.994793	---
BnaAnng11150D	32.6667	11.3333	AT3G18295.1	1.83599	0.0248725	up	63	68.3333	-0.233953	0.999786	---
BnaC05g30270D	5.66667	0	AT3G22275.1	5.23388	0.00912829	up	62.6667	52.3333	0.0463845	1	---
BnaC05g29940D	42.3333	16.6667	AT3G22480.1	1.59017	0.0189246	up	62.6667	60	-0.0874151	1	---
BnaA09g00120D	5.33333	0	AT4G01250.1	5.08264	0.0130666	up	62.6667	39	0.46321	0.971026	---
BnaA04g22050D	13.3333	2.33333	AT2G38480.1	2.89505	0.0441779	up	62.3333	45.6667	0.148894	1	---
BnaC05g50620D	91.6667	41	---	1.46112	0.000735148	up	62.3333	65.3333	-0.268128	0.967239	---
BnaAnng00050D	41.6667	10.6667	AT5G01880.1	2.22691	0.00104846	up	61.6667	27.3333	0.93994	0.541905	---
BnaC09g03080D	93.6667	11.3333	---	3.29275	0.000507853	up	61.6667	53	-0.128858	1	---
BnaA08g24670D	30.6667	14.3333	AT1G12580.1	1.39748	0.0460121	up	60.6667	54.3333	-0.0566845	1	---
BnaC08g23020D	39	18	---	1.37026	0.0195572	up	59.6667	66	-0.329982	0.946367	---
BnaA09g17110D	55	23	AT1G10095.1	1.48822	0.00602524	up	58.6667	72.3333	-0.536991	0.793802	---
BnaA02g05360D	119.333	14.6667	AT5G21940.1	3.38005	4.46592e-05	up	58.6667	60.6667	-0.303523	0.994793	---
BnaCnng77730D	113.667	58	---	1.32226	0.0338085	up	58.3333	44.6667	0.135606	1	---
BnaCnng37560D	221	44.3333	AT3G46640.2	2.6753	0.00018693	up	58	45.6667	0.205898	1	---
BnaA09g13830D	105	62	AT1G61240.4	1.03399	0.0441879	up	55	67.6667	-0.508156	0.793958	---
BnaC06g13010D	47	20.6667	AT5G40570.1	1.54458	0.0310261	up	55	82.6667	-0.727277	0.744539	---
BnaC07g12580D	158.667	38.3333	---	2.35423	8.97835e-06	up	54.6667	31.3333	0.659975	0.900427	---
BnaC04g49160D	19.3333	3.66667	AT2G43670.1	2.82498	0.0184848	up	54.3333	106.333	-1.213	0.613304	---
BnaC01g39070D	175	24	AT5G02960.1	3.20489	0.016836	up	53.6667	8.33333	2.73311	0.1313	---
BnaC06g14180D	75	30.3333	AT1G33470.2	1.5286	0.0469118	up	52	71.3333	-0.294554	1	---
BnaC04g30700D	63.6667	29.6667	AT1G66880.1	1.3749	0.031502	up	51.6667	45	-0.0674077	1	---
BnaC09g24900D	53	22	AT5G25380.1	1.59036	0.0304961	up	51.3333	79	-0.830014	0.706961	---
BnaA09g30910D	131.667	60.6667	AT1G22070.1	1.32502	0.0260848	up	51	62	-0.493824	0.893265	---
BnaCnng27650D	76.3333	32.6667	---	1.47866	0.027568	up	50.6667	59.6667	-0.529964	0.911391	---
BnaA05g13000D	44.3333	14.6667	AT5G40520.2	1.83467	0.0402423	up	50.3333	95	-1.11443	0.512152	---
BnaC02g19940D	50.6667	18.6667	---	1.77598	0.0366936	up	49.3333	44.3333	-0.00328952	1	---
BnaCnng39200D	44.6667	14.3333	---	1.88578	0.0129464	up	49.3333	53	-0.29756	0.994793	---
BnaC08g03730D	99.3333	12.6667	---	3.56848	0.031523	up	49.3333	31.3333	0.553402	1	---
BnaA06g38300D	26.6667	5.66667	AT1G15110.1	2.52973	0.000732325	up	49	45.6667	-0.151725	1	---
BnaCnng21680D	7.66667	0.666667	AT2G32530.1	3.78049	0.0384998	up	49	66	-0.589406	0.88843	---
BnaC04g05510D	320	160.333	AT2G39870.1	1.3067	0.0202278	up	48.6667	24.6667	0.79799	0.627629	---
BnaCnng25210D	4	0	AT4G10710.1	4.79249	0.0334086	up	48.6667	24.3333	0.389261	0.994793	---
BnaA02g15740D	27	6.66667	AT1G72050.2	2.32903	0.0152418	up	48.3333	48	-0.21739	1	---
BnaC08g03800D	45.6667	16.6667	AT2G26060.1	1.73747	0.00611913	up	46.3333	51.3333	-0.459297	0.913407	---
BnaA01g15610D	31	13.3333	AT4G26490.1	1.49678	0.0471795	up	46	43.3333	-0.103621	1	---
BnaA10g19300D	79.6667	25	AT5G14420.2	1.8928	0.019113	up	46	44	-0.182951	1	---
BnaA04g18800D	42.3333	18.6667	AT2G32415.1	1.44721	0.0315828	up	45.3333	51.3333	-0.354551	0.955897	---
BnaA08g19020D	83	45.3333	AT1G27390.1	1.18175	0.0411578	up	44.6667	54	-0.487832	0.873314	---
BnaC01g31940D	12.3333	2.33333	AT3G21510.1	2.80497	0.0341265	up	44.6667	65	-0.796129	0.877622	---
BnaC02g44280D	86	25.6667	AT1G35435.1	1.93635	0.00669065	up	44	109.667	-1.58831	0.061647	---
BnaCnng59260D	6.66667	0	AT5G41040.1	5.47476	0.0257398	up	44	18.3333	1.06292	0.934237	---
BnaC06g29510D	21.6667	0	---	7.00375	0.00475433	up	44	7.66667	3.15424	0.76857	---
BnaC04g09190D	842	357	---	1.55175	0.0170193	up	44	29.6667	0.43061	0.96181	---
BnaA05g23620D	35.6667	6.66667	AT3G16030.1	2.64502	0.00542712	up	43.3333	37	-0.0551562	1	---
BnaA03g36890D	40	14	AT3G22942.1	1.78084	0.00361676	up	42.3333	40.6667	-0.142877	1	---
BnaAnng26530D	103.333	39.6667	AT5G42440.1	1.60419	0.0100281	up	42.3333	28.3333	0.329205	0.97692	---
BnaCnng03520D	60	21	AT5G02320.2	1.79429	0.000671129	up	41.3333	54	-0.5978	0.770716	---
BnaCnng35140D	60.6667	33.6667	---	1.14912	0.0304799	up	41.3333	69	-1.03099	0.605397	---
BnaC08g07190D	51.6667	16.6667	AT1G22090.1	1.84279	0.0245641	up	41	40.6667	-0.255739	0.995571	---
BnaCnng60160D	17.6667	5.33333	AT1G80245.3	2.06446	0.0257174	up	40.3333	52.3333	-0.598897	0.883748	---
BnaC08g23510D	42.6667	21	AT3G52200.1	1.35189	0.0325224	up	40.3333	68	-0.965773	0.36436	---
BnaC07g27030D	386	199	AT5G49120.1	1.18966	0.0178603	up	39.6667	72.6667	-1.12013	0.11959	---
BnaC02g04100D	35.6667	12.6667	AT1G14800.1	1.75773	0.0304799	up	39.3333	37.3333	-0.161346	1	---
BnaC02g05730D	7	0	AT5G14740.1	5.32816	0.0489126	up	39	38	-0.211752	1	---
BnaC05g29090D	54.6667	20.6667	---	1.78319	0.0409627	up	39	42.3333	-0.255337	0.995571	---
BnaA05g08110D	131	52	AT3G52590.1	1.65638	0.00584211	up	37	13.3333	1.27621	0.245331	---
BnaA09g50480D	36	10.6667	AT1G04910.1	1.9626	0.0148975	up	36.6667	40.3333	-0.337196	0.981795	---
BnaC07g30630D	37.6667	11.3333	AT5G23690.1	2.0312	0.00132628	up	36.6667	33.6667	-0.0801403	1	---
BnaA07g04240D	10	0.666667	AT2G15480.1	4.11567	0.0382285	up	36.3333	18.3333	0.757687	0.929361	---
BnaAnng03660D	55.6667	23.3333	AT3G50350.2	1.48609	0.0202971	up	36.3333	34.6667	-0.178433	1	---
BnaC03g15660D	31	10.3333	AT5G52100.1	1.83	0.020494	up	36	34	-0.18296	1	---
BnaC06g15830D	43	19.6667	AT3G14190.1	1.43574	0.0373195	up	34.3333	41	-0.49898	0.911108	---
BnaAnng32290D	87.6667	43	AT5G04320.1	1.3377	0.0258573	up	34	43.6667	-0.429731	0.962608	---
BnaC04g37530D	4.33333	0	AT2G25090.1	4.73614	0.0358021	up	33.6667	14.6667	0.994409	0.86705	---
BnaC05g45640D	54.6667	0	AT3G06150.1	8.73019	0.0205969	up	33.6667	0	7.46511	0.111468	---
BnaC05g06720D	62.3333	21	AT5G08020.1	1.85762	0.011915	up	33.6667	50	-0.738482	0.826181	---
BnaC07g43290D	65.6667	19.3333	AT4G31510.1	1.95214	0.0178603	up	32.6667	7.66667	1.8756	0.106421	---
BnaA03g59950D	45.6667	16.3333	---	1.74813	0.0127434	up	32.6667	34.3333	0.128031	NA	---
BnaC01g00270D	26.6667	8.33333	AT4G39250.1	2.03205	0.0284197	up	32	42	-0.443748	0.956751	---
BnaA10g12280D	185.333	82.6667	AT5G59030.1	1.43896	0.0111251	up	32	31.6667	-0.166658	1	---
BnaC07g37910D	31.3333	7.33333	---	2.4198	0.0272299	up	32	28	-0.215326	1	---
BnaA05g34710D	26.6667	9	AT2G39630.1	1.81034	0.0406057	up	31.6667	38.6667	-0.505506	0.942286	---
BnaC05g46440D	10	1.33333	AT3G05330.1	3.22592	0.0392973	up	31.6667	7	1.82908	0.225108	---
BnaA03g31490D	262.333	116.333	AT3G10985.1	1.46214	0.0229326	up	31.6667	20.3333	0.645868	0.855217	---
BnaCnng54120D	17.6667	3.33333	AT5G16560.1	2.64205	0.0441264	up	31.6667	34	-0.401728	0.99024	---
BnaC06g16240D	16.6667	2	AT2G46450.2	3.29022	0.0338087	up	31.3333	28.3333	-0.0829998	1	---
BnaA07g16140D	14	1.33333	AT3G53850.1	3.69328	0.00257386	up	31.3333	20.6667	0.396821	0.97068	---
BnaC03g11240D	14.6667	0	AT5G60300.2	6.87807	0.0263999	up	31.3333	3.33333	2.54955	0.810882	---
BnaC03g61650D	29.3333	13	---	1.45581	0.042254	up	31.3333	60	-2.18314	NA	---
BnaC03g41300D	10.6667	0	AT3G19960.1	6.0911	0.00438894	up	30.3333	47.6667	-0.896144	0.942177	---
BnaC08g34870D	53	25.3333	AT5G06480.1	1.29042	0.0328833	up	30.3333	37.3333	-0.683366	0.925276	---
BnaC07g39270D	225.333	98	AT4G25050.1	1.50832	0.0337082	up	30	36.3333	-0.482075	0.951186	---
BnaC03g26620D	24.6667	6.66667	AT2G26960.1	2.13747	0.0421371	up	29.3333	24.3333	0.196455	1	---
BnaC07g36660D	17.6667	2	AT4G21323.1	3.42067	0.0140856	up	27	21	0.0750253	1	---
BnaA09g32060D	11.3333	1	AT3G51540.1	3.80564	0.0358769	up	26	39.3333	-0.888971	0.913162	---
BnaC01g36330D	99.3333	45.3333	AT3G15210.1	1.39176	0.0124738	up	25.6667	11.6667	0.910768	0.573302	---
BnaC03g22370D	66.3333	22	AT2G39960.1	1.92478	0.00191753	up	25.3333	24.6667	-0.174504	1	---
BnaC05g47140D	23.3333	3	AT3G04670.1	3.25038	0.0134235	up	25	3.66667	2.54382	0.129548	---
BnaC08g39960D	35.3333	9.33333	AT4G31790.2	2.11468	0.0464926	up	25	21.6667	0.00186615	1	---
BnaA06g29460D	123	62.6667	AT5G49540.1	1.2927	0.0257174	up	24.3333	16	0.358019	0.971026	---
BnaA07g19980D	25	5.33333	AT1G80670.1	2.57708	0.026538	up	24	10.6667	0.894095	0.887296	---
BnaC08g35960D	28	5.66667	AT2G21190.1	2.6159	0.010575	up	24	16.3333	0.38319	0.987272	---
BnaC01g04340D	45.6667	18	AT4G33980.1	1.5944	0.0120037	up	24	48.6667	-1.22838	0.332513	---
BnaC02g21190D	23.6667	3	AT1G72210.1	3.32487	0.0066264	up	22.6667	25.3333	-0.345698	0.994793	---
BnaA09g22320D	76.3333	37.6667	AT4G10810.1	1.32215	0.0475155	up	22.6667	15.3333	0.34953	0.976681	---
BnaC03g47990D	17	3.33333	AT2G33150.1	2.78612	0.0489126	up	22.3333	18.3333	0.164302	1	---
BnaA09g46380D	7.33333	0	AT4G17530.1	5.41443	0.0332317	up	22	20	-0.162296	1	---
BnaC04g19260D	12.6667	1.33333	AT1G62740.1	3.47709	0.046966	up	20.3333	38	-1.03345	0.894761	---
BnaC07g48990D	5.33333	0	AT3G27030.1	5.20755	0.0403187	up	20	9.33333	0.923207	0.963262	---
BnaC04g30490D	20	6	---	2.04307	0.0435576	up	20	27.3333	-0.717711	0.883473	---
BnaA10g14320D	11.3333	0.333333	AT5G21940.1	5.32971	0.0136952	up	19.6667	11.3333	0.553768	0.983832	---
BnaA08g24540D	4.66667	0	AT1G12845.1	5.03357	0.0462389	up	17.3333	14.3333	0.157789	1	---
BnaCnng68630D	35.3333	14.6667	AT4G26640.2	1.58528	0.0358021	up	16	26.3333	-0.910967	0.637566	---
BnaA06g28240D	47.6667	15.6667	AT3G05870.2	1.93175	0.0338085	up	15	13.6667	-0.0528192	1	---
BnaA08g17210D	16.3333	3	AT4G14290.1	2.71156	0.0497639	up	14.3333	9	0.500275	0.985072	---
BnaA01g19880D	297.667	134.333	AT3G46640.2	1.50859	0.0472595	up	14	15.6667	-0.346914	0.987292	---
BnaA02g29220D	203.667	92.3333	AT3G28200.1	1.46313	0.00218405	up	13.6667	10.3333	0.156485	1	---
BnaC02g33610D	8.33333	0.333333	---	4.92907	0.0429104	up	13.3333	5	NA	NA	---
BnaCnng13080D	157.667	83.3333	ATMG00510.1	1.23064	0.0457338	up	13	4.66667	1.46414	0.685319	---
BnaC05g30320D	21.6667	5.33333	AT3G22240.1	2.32852	0.023515	up	12.6667	6	0.827815	0.899727	---
BnaC04g39840D	106.333	40.6667	AT2G28570.1	1.66814	0.00116669	up	12	10.3333	-0.00945246	1	---
BnaA07g27330D	35.3333	7	AT1G68670.1	2.68986	0.0153704	up	11	8	0.16795	1	---
BnaC05g46160D	2196.67	104.667	AT3G05600.1	4.7816	2.74965e-06	up	11	0.333333	4.73513	0.0766684	---
BnaA01g06490D	574.333	283	AT4G30650.1	1.35338	0.0374953	up	10.6667	7.66667	0.401067	0.980773	---
BnaC09g51130D	5.66667	0	---	5.24427	0.0113993	up	10.6667	22.6667	-1.29174	0.648018	---
BnaA07g01250D	227.667	91.3333	AT2G18915.2	1.64725	0.0255619	up	9.66667	5.33333	1.13632	0.874967	---
BnaA04g29550D	33.6667	3.66667	AT2G47770.1	3.45826	0.00525884	up	9	11.3333	-0.434363	0.99395	---
BnaC09g46540D	11.3333	0.666667	AT5G10140.1	4.40155	0.0338295	up	8.33333	11.6667	-0.685443	0.972722	---
BnaAnng13180D	9.33333	0	AT2G17360.1	6.09772	0.0202971	up	8	3.33333	1.09388	0.967571	---
BnaA03g38050D	57	6.66667	---	3.54533	0.0461967	up	8	13.6667	-0.966479	0.971026	---
BnaA01g14400D	63.6667	19.6667	AT4G25050.1	1.93231	0.00692725	up	7.66667	14.3333	-1.15051	0.59415	---
BnaC03g21240D	16.6667	0	AT2G38310.1	6.9403	0.00128483	up	7	3	1.0291	0.961869	---
BnaA07g31060D	102.667	43.3333	AT1G73890.1	1.56051	0.0273058	up	6.33333	0.333333	3.96309	0.118954	---
BnaC05g31460D	269	73.3333	AT3G20810.1	2.22357	0.014249	up	5	10.6667	-1.33184	0.679645	---
BnaCnng03380D	33.3333	8	AT5G02600.1	2.3534	0.046099	up	4.33333	3.66667	0.00319195	1	---
BnaC07g28100D	131.667	5.66667	AT5G27670.1	5.03538	0.0223628	up	3.66667	0.666667	2.40812	0.861194	---
BnaC07g44650D	21.6667	3	AT4G33980.1	3.22539	0.0312656	up	2.33333	2.66667	-0.374184	1	---
BnaC07g23630D	71	25	AT3G26520.1	1.7862	0.0354615	up	2	3.33333	-0.969389	0.932201	---
BnaC07g24860D	58.3333	0.666667	AT3G28007.1	6.93031	0.000882328	up	1.66667	1	0.703389	0.997981	---
BnaA05g06450D	33.6667	3.33333	AT2G38290.1	3.56627	0.00530978	up	1	0	2.21221	0.864633	---
BnaA03g53610D	27	2.33333	AT4G37240.1	3.86407	0.0125831	up	1	1	-0.160214	1	---
BnaA04g29480D	17	1	---	4.35587	0.0444008	up	0.666667	1	-1.11519	0.991069	---
BnaA05g32690D	112.667	45.6667	---	1.596	0.0120895	up	0.333333	1.33333	-2.09839	0.830886	---
BnaA09g08780D	39848.7	16901	AT2G16600.1	1.53128	0.000205333	up	8234	3018	1.23669	0.00833024	up
BnaC05g46930D	877.667	101	AT3G04940.1	3.42992	1.44785e-14	up	7050.33	392.667	4.05855	3.68316e-22	up
BnaA09g39760D	6341.67	3239	AT3G62250.1	1.22884	0.00908338	up	1782.67	632.333	1.28882	0.00594501	up
BnaC05g45790D	830.333	23.6667	AT3G06035.1	5.40856	2.89998e-17	up	1072.33	17	5.88408	1.79957e-20	up
BnaC05g46250D	1261	55	AT3G05560.3	4.92454	8.08587e-07	up	955	30.3333	4.92501	5.47714e-07	up
BnaA05g06920D	1843.33	834.333	AT3G53740.4	1.43981	0.00023461	up	925.667	281.333	1.51813	6.73301e-05	up
BnaA05g05620D	209.667	68	AT2G39970.1	1.87473	0.000172548	up	854.333	166.333	2.13906	1.12887e-06	up
BnaC05g46700D	1080.33	0	AT3G42950.1	12.929	1.11658e-11	up	616.333	0	11.6472	1.06165e-09	up
BnaC05g46940D	1259.67	3	AT3G04930.1	9.12828	8.19552e-18	up	593.667	0.333333	10.5926	8.65867e-11	up
BnaC05g46370D	275.667	51.6667	AT3G05420.1	2.70452	1.16615e-06	up	578.333	48.3333	3.44966	1.12997e-11	up
BnaC05g45770D	795	12	AT3G06050.1	6.29387	4.85611e-10	up	529.333	6.33333	6.29584	1.19727e-09	up
BnaC05g46350D	395	0	AT3G05450.1	11.4603	6.6975e-11	up	524	0.333333	10.4328	3.04854e-09	up
BnaC05g47000D	706	6.33333	AT4G34670.1	7.2453	4.14061e-12	up	497.667	5.66667	6.32561	2.37638e-09	up
BnaC05g46390D	59	0	AT3G05400.1	8.63304	4.6166e-08	up	438.333	0.333333	10.1656	6.19575e-12	up
BnaA10g06640D	970	302	AT5G53250.1	1.99451	0.00342081	up	426	77.3333	2.22231	0.000651975	up
BnaA03g50170D	294	121	AT4G30440.1	1.59772	8.39477e-06	up	413.333	134.667	1.40032	0.000142136	up
BnaC05g46950D	372.333	5.66667	AT3G04920.1	6.35522	2.87958e-16	up	401	1	8.54232	8.05746e-14	up
BnaC04g01120D	2782.33	1275.67	AT2G46330.1	1.42893	0.0489126	up	392	92.6667	1.82673	0.00790134	up
BnaC05g46720D	172	0.333333	AT3G05090.2	9.2115	2.08153e-09	up	388.667	1	8.4752	3.85205e-14	up
BnaCnng64520D	1285.67	1	---	10.6459	1.96653e-26	up	373.667	34	3.27417	9.79364e-11	up
BnaC05g46990D	263.667	0	AT3G04870.2	10.8486	9.57138e-14	up	362.333	0.333333	9.85931	1.24913e-11	up
BnaC05g46710D	356.667	0	AT3G05100.1	11.3655	8.04524e-09	up	343	0	10.7475	3.98086e-08	up
BnaC05g45780D	312	1.33333	AT3G06040.3	8.23956	7.36171e-15	up	313.667	1	8.20628	1.76331e-12	up
BnaC05g46730D	161.667	0	AT3G05070.1	10.1348	1.9075e-06	up	313.333	0	10.6661	1.60258e-07	up
BnaC05g46540D	107.333	0	AT3G05230.1	9.5079	5.70353e-10	up	303.667	0	10.5848	5.87563e-13	up
BnaA05g33230D	1320.67	376.333	AT3G02910.1	2.12003	2.12942e-14	up	301	65.6667	1.99586	4.21165e-11	up
BnaC05g46420D	102	42.3333	AT3G05350.1	1.58362	0.00542712	up	298.333	88	1.60648	0.00223032	up
BnaC05g47100D	310	1.33333	AT3G04730.1	8.20255	1.39951e-14	up	230.667	0.666667	8.31269	9.05754e-10	up
BnaC05g47010D	158	0	AT3G04830.1	10.1663	8.64932e-08	up	229.667	0.333333	9.21636	1.41826e-06	up
BnaC05g46010D	139.667	0	AT3G05840.1	9.91693	6.6975e-11	up	222	0	10.1198	9.2461e-12	up
BnaC05g46790D	77.6667	0	AT3G05030.1	8.91092	6.58207e-09	up	221.333	1	7.6008	1.36065e-11	up
BnaC05g46260D	130	0	AT3G05545.1	9.95318	2.9325e-05	up	190.667	0.333333	9.02276	0.000224028	up
BnaC05g45760D	327.333	0	AT3G06060.1	11.1986	7.03414e-09	up	184.667	0	9.8775	4.95626e-07	up
BnaA10g12780D	44.6667	20	AT5G59820.1	1.43029	0.0204276	up	177	48.3333	1.66816	0.000432995	up
BnaC05g46490D	74.6667	2.33333	AT3G05270.2	5.26553	2.1522e-06	up	164	6.33333	4.57792	9.12819e-07	up
BnaC05g46050D	50	0	AT3G05760.1	8.37765	3.19173e-06	up	159	0	9.66115	7.51927e-09	up
BnaC05g45880D	49	0	AT3G05940.1	8.42231	1.02589e-06	up	154	0	9.61726	2.42077e-09	up
BnaC05g46770D	7609	0.333333	AT4G38940.1	14.7294	1.16727e-18	up	151.667	0	9.63895	7.04334e-08	up
BnaC05g46740D	37	0	AT3G05050.1	7.92614	1.9906e-05	up	139.667	0	9.47629	2.16843e-08	up
BnaC05g46410D	48.6667	0	AT3G05380.4	8.34835	2.2867e-07	up	139	1.33333	6.60999	1.3547e-09	up
BnaC05g46800D	50	0	AT5G58340.2	8.35169	3.86057e-07	up	138	0	9.47897	8.18468e-10	up
BnaC05g46120D	71.6667	0	AT3G05670.1	8.98674	3.39478e-07	up	116.667	0	9.24715	5.22661e-08	up
BnaC05g46560D	513	0.333333	AT3G05220.1	10.8375	7.08733e-13	up	114.667	0	9.18855	2.23565e-09	up
BnaC05g46480D	108	3	AT3G05280.1	5.6261	6.86409e-07	up	113.333	7.66667	3.82423	0.000853818	up
BnaC05g47050D	47	3.33333	AT3G04760.1	4.23177	0.00316802	up	105.667	2.33333	5.39659	4.25682e-05	up
BnaC05g45830D	109.667	4.66667	AT3G05990.1	4.76616	4.92486e-06	up	105.333	0.666667	7.19816	2.76198e-06	up
BnaC06g40720D	157.333	52	AT1G80110.1	1.91322	0.000551284	up	102.333	29.6667	1.61496	0.0147318	up
BnaC05g46570D	113.333	12.3333	AT3G05210.1	3.51012	4.9002e-05	up	91.6667	6	3.85298	1.55122e-05	up
BnaA05g07240D	331	133	AT2G37220.1	1.6572	0.00804495	up	90.3333	18.6667	2.05185	0.00138192	up
BnaC05g46100D	59	0	AT3G05710.2	8.76598	2.45711e-06	up	76	0	8.64036	2.19674e-06	up
BnaA05g24050D	18.6667	2	AT3G15500.1	3.44196	0.00229251	up	75.6667	17.3333	1.90135	0.0410479	up
BnaA05g24390D	330	164	AT3G15210.1	1.27892	0.016919	up	75.3333	17	1.92724	0.000361216	up
BnaC05g45740D	43.6667	2	AT3G06080.2	4.63674	3.99713e-05	up	70	9	2.80882	0.00654261	up
BnaA05g05930D	25.3333	3.33333	AT2G39660.1	3.2034	0.000217697	up	66.3333	11.3333	2.34104	0.000611915	up
BnaC05g46690D	95	0	AT3G04960.4	9.31062	2.66146e-09	up	64	0	8.3526	1.15865e-07	up
BnaC05g46890D	211	2.66667	AT3G04940.1	6.7418	5.02904e-11	up	56.3333	1	5.70918	4.97606e-05	up
BnaC05g48240D	411.333	0.333333	AT3G02600.1	10.6771	3.43224e-05	up	52.3333	0	8.13014	0.00649388	up
BnaC05g46810D	47.3333	0	AT3G05010.1	8.40773	4.52737e-05	up	52.3333	0	8.08764	8.18886e-05	up
BnaC05g52240D	17	0	AT3G05740.1	6.86274	0.00302936	up	50	0	8.09243	9.33152e-05	up
BnaC05g46840D	26.3333	1	AT5G27220.1	5.0981	0.000369351	up	45	0.333333	6.80523	7.59849e-05	up
BnaA05g34600D	66.6667	0	AT2G39450.1	8.72742	4.41519e-09	up	42.3333	0.333333	6.64275	3.50581e-05	up
BnaC05g45920D	138.333	0	AT3G05910.1	9.91731	6.37344e-11	up	36.3333	0	7.47445	4.06532e-06	up
BnaC05g46380D	39.6667	1.33333	AT3G05410.2	5.40069	0.000507853	up	33.6667	0.666667	5.49965	0.00618923	up
BnaC05g46310D	35	1	AT3G05480.3	5.41477	5.22598e-05	up	32	0.333333	6.31046	0.000338436	up
BnaC05g45680D	144.667	0	AT3G06140.1	9.9934	3.51763e-09	up	32	0	7.3926	6.67801e-05	up
BnaC05g47570D	270.333	1.33333	AT3G03990.1	8.0415	4.26263e-06	up	26.3333	0	7.02213	0.00468008	up
BnaC05g52250D	10.6667	0	AT3G05750.1	6.11014	0.00526506	up	24	0	6.87799	0.000598316	up
BnaC05g46550D	115	0	AT3G05220.1	9.68451	1.71426e-08	up	14	0	6.19771	0.00318803	up
BnaC05g46750D	3652.33	0	AT4G38940.1	14.6125	1.0714e-27	up	8.33333	0	5.35401	0.00408302	up
BnaA09g08130D	327.333	185.667	AT5G66040.1	1.10503	0.017906	up	109	368.667	-1.93559	7.38332e-08	down
BnaA02g08820D	2740.67	8278.67	AT5G56030.2	-1.31115	0.00623395	down	33745.3	18130.7	0.642993	0.602515	---
BnaC01g38510D	896	3130.33	AT3G12580.1	-1.50887	0.00361547	down	23790.3	18116	0.156877	1	---
BnaC02g12750D	990	3250.67	AT5G56000.1	-1.41672	0.00355318	down	21973	12807.3	0.540038	0.77224	---
BnaC03g37680D	756	2750	AT3G12580.1	-1.53331	0.0202971	down	15293.7	15066.7	-0.197252	0.997981	---
BnaA02g35440D	751	2616.67	AT5G56000.1	-1.5124	2.42071e-05	down	14893	8608.33	0.54673	0.614565	---
BnaA01g30490D	284.333	1392	AT3G12580.1	-1.99378	5.4631e-05	down	12989	10229.7	0.105533	1	---
BnaC07g07150D	365.667	1820.33	AT3G24500.1	-2.04684	0.000184879	down	7696	4870.33	0.431532	0.938589	---
BnaA07g31420D	117.333	528.333	AT1G74310.1	-1.86173	0.017795	down	5443	3779.33	0.269344	0.994793	---
BnaC03g78270D	236	1112.67	AT1G54050.1	-1.93769	0.0384998	down	3300	2080	0.478746	0.969289	---
BnaA09g43710D	167.667	882.667	AT2G20560.1	-2.13409	0.00526506	down	3199.67	2128	0.344507	0.984157	---
BnaC08g16850D	111.667	660.667	AT1G16030.1	-2.25706	0.000620079	down	2689.33	2182	0.085938	1	---
BnaA07g05600D	161.667	612	AT3G24500.1	-1.66659	0.0332317	down	2573.33	1579	0.49049	0.944296	---
BnaC09g42450D	217.333	731.667	AT5G15450.1	-1.48629	0.0179976	down	2567.67	2032.33	0.0622195	1	---
BnaC08g17230D	90	246.333	AT1G17190.1	-1.2229	0.0116208	down	2336.33	1751	0.171085	0.991069	---
BnaA02g21330D	118.667	501.667	AT4G12400.2	-1.81074	0.0299547	down	2280	1697.33	0.1769	1	---
BnaAnng12070D	205.667	770	AT5G02500.2	-1.5887	0.00296813	down	2260.67	1528.67	0.29337	0.973176	---
BnaA09g55990D	155.333	753.667	AT2G20560.1	-2.01407	0.031502	down	2062	1545.33	0.166201	1	---
BnaA03g11140D	451.667	1135.67	AT5G56030.1	-1.04884	8.7868e-08	down	1930.67	1153.67	0.510977	0.112583	---
BnaA07g28040D	0	4.33333	AT1G69523.1	-4.2686	0.0358769	down	1870.33	1113.67	0.538362	0.725722	---
BnaA03g32320D	40	175	AT3G12580.1	-1.83647	0.0125831	down	1782.33	1824.33	-0.230112	0.994793	---
BnaAnng12050D	205.667	565	AT5G02490.1	-1.13747	0.0313385	down	1735.67	1085	0.431609	0.904405	---
BnaA09g29090D	552	1647.67	AT5G02500.2	-1.28127	2.66523e-06	down	1686.33	1086.67	0.34686	0.795686	---
BnaA07g13930D	160.667	421	AT2G28470.1	-1.12354	0.0167566	down	1661.67	1514.33	-0.106785	1	---
BnaA02g00030D	64.6667	191.333	AT5G09590.1	-1.29418	0.0064525	down	1620	953	0.537458	0.696541	---
BnaA03g48890D	317.333	904	AT4G27890.1	-1.24509	0.00060155	down	1618.67	968.667	0.529431	0.59415	---
BnaC07g14150D	0	4	AT1G21970.1	-4.14835	0.0439614	down	1399.67	855.667	0.486043	0.713033	---
BnaA06g03670D	112.667	324	AT1G48600.2	-1.26738	3.27264e-05	down	1334.33	1080	0.0600033	1	---
BnaCnng76180D	89.6667	295	AT2G29450.1	-1.48502	0.00846701	down	1332	841	0.464604	0.891041	---
BnaC01g01790D	64.6667	172	AT4G36990.1	-1.17422	0.0295699	down	1312.33	1068	0.089313	1	---
BnaC06g23110D	48.6667	162.667	AT1G74310.1	-1.4766	0.0347449	down	1224.67	1281.67	-0.302085	0.979024	---
BnaA03g58470D	84.3333	244	AT4G21320.1	-1.20037	0.00863614	down	1139.67	876.667	0.18908	0.985072	---
BnaA06g32890D	0	4	AT3G26440.2	-4.1448	0.0480778	down	1113.33	1329.33	-0.497106	0.853846	---
BnaC05g12240D	158.333	842.333	AT1G16030.1	-2.13293	0.0236901	down	1056.67	762.333	0.250796	1	---
BnaA03g14580D	105.333	253	AT2G31570.1	-1.06648	0.0202278	down	999.333	640	0.443236	0.798234	---
BnaC04g12350D	10.6667	39.6667	AT2G32440.2	-1.65126	0.000906608	down	995	763.667	0.158125	0.982807	---
BnaC03g61150D	77.6667	195.333	AT4G37930.1	-1.02123	0.0226287	down	903.667	839.333	-0.134751	0.994793	---
BnaAnng12520D	212.333	525.333	AT3G63520.1	-1.03718	1.80055e-06	down	899.333	921.333	-0.2697	0.788279	---
BnaA03g04440D	159	479.667	AT5G13630.1	-1.39806	0.0278179	down	894.667	821	-0.120136	1	---
BnaC01g16200D	174.333	515.333	AT4G24280.1	-1.31285	0.00520259	down	891.333	598.667	0.309155	0.950024	---
BnaC03g50220D	0	5	AT5G64030.1	-4.50697	0.0266053	down	861.333	687	0.0533161	1	---
BnaC08g33540D	38.6667	143	AT2G25140.1	-1.64878	0.00435263	down	854.333	660.667	0.126171	1	---
BnaC09g48700D	1.33333	10.3333	AT5G06860.1	-2.66449	0.0465325	down	823	402	0.809681	0.388869	---
BnaC08g34420D	0.333333	7.33333	AT2G23600.1	-4.042	0.0445883	down	787	507.667	0.400996	0.861194	---
BnaA04g19530D	3	14.3333	AT2G33480.1	-2.03265	0.046525	down	770	793.667	-0.267467	0.97547	---
BnaC08g26760D	68.3333	196.333	AT3G55830.1	-1.25743	2.42071e-05	down	737.333	795	-0.325961	0.798265	---
BnaC01g27600D	125.333	645.667	AT5G02500.1	-2.07854	0.00584211	down	728	540.667	0.136545	1	---
BnaAnng25620D	240.667	639.667	AT3G03250.1	-1.11225	0.00285989	down	725	829	-0.417265	0.770891	---
BnaC03g05980D	171.667	450.333	AT5G13630.1	-1.14174	0.0248725	down	724	702.333	-0.208571	0.985403	---
BnaC01g40520D	0	34	AT3G03760.1	-7.28327	2.13609e-06	down	711	602.333	0.0206919	1	---
BnaA09g29110D	268.333	687.667	AT5G02490.1	-1.06513	0.000430233	down	690.667	416.333	0.521254	0.413481	---
BnaC03g74360D	143	491.667	AT5G35320.1	-1.47063	0.0446899	down	676	448.333	0.356041	0.973668	---
BnaA05g06680D	140	724.333	AT2G37970.1	-2.12195	0.000116669	down	669.667	301.333	0.905624	0.497372	---
BnaA03g21970D	56.3333	176	AT2G29450.1	-1.3377	0.000413076	down	634	388.333	0.482509	0.654092	---
BnaA04g25720D	8.33333	29.3333	AT2G44450.1	-1.55194	0.027568	down	618.667	345.667	0.609548	0.60426	---
BnaC03g49360D	68.3333	210.667	AT5G64940.2	-1.40201	0.00128391	down	574	667.333	-0.473029	0.79582	---
BnaC07g41080D	68.3333	355.667	AT4G27890.1	-2.08704	0.00682701	down	557.333	346.333	0.442159	0.965346	---
BnaA01g17020D	13.6667	58.3333	AT4G28270.1	-1.83586	0.0136952	down	536.333	409	0.167615	1	---
BnaA06g24780D	160	396.333	AT5G65810.1	-1.02454	2.40727e-05	down	527	397	0.185083	0.947474	---
BnaC02g00800D	31	92	AT5G09590.1	-1.2778	0.00268478	down	496.667	301.333	0.496147	0.641459	---
BnaA05g01560D	34.3333	198.667	AT2G46240.1	-2.23531	0.000956921	down	479.333	373	0.158506	1	---
BnaA05g01810D	158.333	422.667	AT2G40660.1	-1.12851	0.000434834	down	468.333	612	-0.604972	0.303316	---
BnaC05g22770D	70.6667	296	AT1G29790.2	-1.76556	0.00762431	down	467.333	576.333	-0.541336	0.892744	---
BnaA09g16720D	4.33333	21.3333	AT2G15440.1	-2.0347	0.0178883	down	457.667	330.667	0.249575	0.980796	---
BnaC06g11000D	143.333	441.333	AT1G55530.1	-1.31717	0.0176476	down	437	335.333	0.126283	1	---
BnaC01g11300D	15	55.3333	AT4G18810.1	-1.66803	0.00891527	down	437	486.333	-0.394512	0.929428	---
BnaC02g38780D	0	7	AT5G48850.1	-4.96145	0.00979143	down	433.333	372	-0.0314408	1	---
BnaC05g10910D	157	467.333	AT1G14740.1	-1.26588	1.09977e-05	down	427.667	373.333	-0.0257834	1	---
BnaA10g00780D	14.6667	101.333	AT1G01060.4	-2.57029	0.000578337	down	426	436	-0.304837	0.987292	---
BnaA03g38170D	132.667	422.333	AT5G35320.1	-1.40174	0.0271724	down	413.333	293.333	0.219357	0.993094	---
BnaC05g03860D	0	10.3333	AT1G05710.5	-5.49771	0.00166131	down	412	505.333	-0.482314	0.831007	---
BnaAnng14750D	24.6667	65.3333	AT1G20020.1	-1.13269	0.0195612	down	396.667	435	-0.352123	0.855217	---
BnaC03g50000D	77.6667	215.333	AT5G64170.2	-1.20556	1.7679e-05	down	393.667	367.333	-0.149426	0.984867	---
BnaC09g18640D	0	14.3333	AT5G45650.1	-5.98792	0.000882328	down	387	240.333	0.445752	0.967571	---
BnaC05g35920D	75	192	AT3G17611.1	-1.0708	0.0360865	down	384.333	354.333	-0.0462063	1	---
BnaA05g07690D	60	162.667	AT2G36680.1	-1.12986	0.000882328	down	383	381.667	-0.205216	0.960036	---
BnaA05g11240D	3	22	AT2G31570.1	-2.63556	0.0027003	down	375	392	-0.266121	0.97547	---
BnaA01g33430D	15.6667	54	AT3G04710.3	-1.53895	0.0323284	down	373.333	236	0.521682	0.882109	---
BnaA08g23680D	67.3333	425	AT1G16030.1	-2.3942	0.00403444	down	351.333	333.333	-0.191516	1	---
BnaA01g11640D	88.6667	222	AT4G21810.1	-1.03998	0.0204615	down	350.333	268.333	0.17139	0.987292	---
BnaA02g35730D	0	11.6667	AT1G69870.1	-5.75215	0.000974086	down	349.333	312	-0.0713052	1	---
BnaC05g14070D	7	69.6667	AT1G18330.1	-2.90846	0.00595633	down	334	276.667	-0.0170748	1	---
BnaA06g20440D	69.3333	179.333	AT3G46450.1	-1.08418	0.00154394	down	320	272.667	-0.0344608	1	---
BnaA03g36590D	84.3333	210.333	AT3G22290.1	-1.05476	0.00022615	down	319.667	273	0.00849302	1	---
BnaCnng63240D	22.3333	68.6667	AT1G55960.1	-1.42804	0.0469118	down	317.667	251.667	0.0646471	1	---
BnaC03g26130D	0	8.66667	AT4G22100.1	-5.30979	0.00326009	down	316	264.333	0.0743489	1	---
BnaC08g27800D	98	263.667	AT3G56940.1	-1.18429	0.00113738	down	303.333	286.667	-0.153117	0.98982	---
BnaA05g11810D	25.3333	98.3333	AT1G06680.1	-1.68929	7.17363e-06	down	295.333	192.333	0.421225	0.748086	---
BnaC05g17530D	67.3333	207	AT1G22200.1	-1.32672	0.000228982	down	295	268.667	-0.0954513	1	---
BnaC07g21470D	16	52.3333	AT2G02080.1	-1.39525	0.00349574	down	293.333	294	-0.228673	0.957694	---
BnaA03g45480D	40	107	AT4G22740.2	-1.20141	0.0127808	down	283.333	244.333	-0.0376334	1	---
BnaA08g05000D	11.3333	52.3333	AT5G40450.1	-1.80319	0.0319038	down	279.333	198.333	0.261292	0.999073	---
BnaC03g61400D	61	171	AT4G37440.1	-1.21704	5.68573e-05	down	270.333	301	-0.3818	0.704825	---
BnaA06g21470D	41.6667	180.333	AT5G62020.1	-1.81941	1.57506e-05	down	267.333	150.667	0.574595	0.68214	---
BnaC01g15780D	69	175.667	AT4G23940.1	-1.13866	0.0492985	down	266.667	253.667	-0.182692	0.994793	---
BnaA10g16290D	8.33333	33	AT5G18670.1	-1.82634	0.0493591	down	257	120	0.853317	0.694317	---
BnaA04g05260D	0.333333	14.3333	AT3G52770.1	-5.06626	0.0062295	down	250.333	151	0.50554	0.895755	---
BnaC05g41940D	32	105	AT3G11240.1	-1.4211	0.00241852	down	240	247	-0.207278	0.980796	---
BnaC08g17700D	61	152.667	AT1G18060.1	-1.04462	0.0382285	down	237.333	168	0.294283	0.951356	---
BnaA01g07950D	8.33333	29.6667	AT4G28950.1	-1.58212	0.0202278	down	237	187	0.191773	0.986568	---
BnaA05g15260D	76.6667	193.333	AT1G51630.1	-1.03972	0.0216324	down	233	210.667	-0.0770684	1	---
BnaC05g17260D	34.3333	125.333	AT1G01360.1	-1.53333	0.0405195	down	229.667	198	0.0555739	1	---
BnaA10g23780D	0	4.33333	AT5G07330.1	-4.31272	0.0469118	down	223.333	264.667	-0.473412	0.959687	---
BnaA03g24840D	58.3333	204.667	AT4G11660.1	-1.53121	0.00395197	down	220.667	148.333	0.312686	0.969289	---
BnaA02g10410D	47	122	AT5G53170.1	-1.17178	0.0221178	down	219.667	244	-0.361158	0.913407	---
BnaC03g18060D	45.6667	116.667	AT2G32710.1	-1.11207	0.00326009	down	209.667	218.333	-0.292471	0.892512	---
BnaA07g25580D	26	83.3333	AT1G66070.2	-1.4077	0.0195612	down	203.667	154	0.207285	0.990794	---
BnaA05g01470D	56.6667	181.333	AT2G46340.1	-1.40487	0.00151073	down	203	224.333	-0.322359	0.934237	---
BnaA03g36990D	36.3333	384	AT4G15802.1	-2.98156	0.00158386	down	201.667	269	-0.758774	0.926896	---
BnaCnng05760D	0	10	AT3G01280.1	-5.45214	0.00247695	down	200	117.333	0.604456	0.819242	---
BnaA06g27840D	33	112	AT5G25590.1	-1.49196	2.42071e-05	down	198	182.333	-0.0661137	1	---
BnaCnng65650D	69.6667	243	AT5G14940.1	-1.516	0.0151068	down	195.333	215	-0.343918	0.966452	---
BnaC09g02820D	85.6667	264.667	AT3G04470.1	-1.31225	0.0182753	down	194.333	212.667	-0.332115	0.955897	---
BnaA04g00440D	40.3333	106	AT3G62600.1	-1.17185	0.0441526	down	188.667	170.667	-0.0182675	1	---
BnaC03g39830D	4.66667	23	AT2G18790.1	-1.99693	0.0111686	down	187.667	187	-0.180179	0.992644	---
BnaA06g23560D	421	1181.33	AT5G64570.1	-1.24807	0.00994747	down	183.667	128.333	0.256913	0.974173	---
BnaC01g10870D	58.3333	154	AT4G18480.1	-1.13099	0.014249	down	183.333	151	0.0629849	1	---
BnaC06g19630D	5.66667	22	AT1G80940.1	-1.69848	0.0411578	down	181	153.333	0.0443497	1	---
BnaC08g40080D	22.3333	121.333	AT1G13830.1	-2.12398	0.00229251	down	179.667	76	1.04319	0.521315	---
BnaA05g05600D	76.6667	254.667	AT2G39990.1	-1.48057	9.52736e-07	down	174	188.667	-0.299779	0.899319	---
BnaC09g48550D	0	12	AT5G07330.1	-5.73891	0.000925723	down	173.333	186.667	-0.337656	0.967239	---
BnaC09g42490D	11	39.6667	AT5G15350.1	-1.61603	0.0316511	down	172.667	98.3333	0.590822	0.823214	---
BnaC03g08570D	24	86.6667	AT5G17760.1	-1.58367	0.001354	down	172.667	134	0.162027	0.994793	---
BnaC07g43870D	21.6667	73.3333	AT4G32610.1	-1.51412	0.00229472	down	171	190.333	-0.341788	0.91915	---
BnaA09g21490D	60.6667	151	AT4G11680.1	-1.037	0.031523	down	170.667	172.667	-0.257802	0.963262	---
BnaC03g73070D	38.3333	196.333	AT5G62020.1	-2.09181	2.27294e-05	down	169	128.667	0.150164	1	---
BnaC04g00330D	0	16.3333	AT2G47180.1	-6.16372	0.000351317	down	167.333	118	0.297972	0.98681	---
BnaC07g34180D	352	880.333	AT4G17090.1	-1.08852	0.00623395	down	165.333	112.333	0.337844	0.912055	---
BnaA05g21250D	6.66667	28	AT3G18850.4	-1.85279	0.0205969	down	162	126.333	0.175989	1	---
BnaCnng66640D	9.33333	61.6667	AT4G02500.1	-2.45805	8.97835e-06	down	162	80.6667	0.813269	0.410958	---
BnaA05g16480D	33.3333	89.6667	AT1G32060.1	-1.19094	0.012968	down	159.667	165.667	-0.291648	0.944296	---
BnaC04g48880D	3.33333	19.3333	AT2G43340.1	-2.25774	0.0195583	down	158	114	0.232797	0.991069	---
BnaA09g19990D	7.33333	33.3333	AT4G05010.1	-1.90325	0.0119886	down	157.667	99.3333	0.476523	0.892512	---
BnaC05g20380D	42.3333	122.667	AT1G26370.1	-1.202	0.0195572	down	156.667	158.333	-0.23377	0.976681	---
BnaA09g52460D	45	127.667	AT5G65480.1	-1.24813	0.0010401	down	156.667	120	0.295787	0.917404	---
BnaAnng17890D	8.33333	56	AT1G01060.3	-2.47043	0.000875437	down	151.333	243.667	-0.960906	0.514657	---
BnaA08g15390D	36.6667	90.3333	AT4G36720.1	-1.04354	0.0373195	down	146	131.333	-0.0819878	1	---
BnaA02g21750D	0.666667	20	AT4G11320.1	-4.59232	0.0127363	down	145.667	133.667	-0.177948	1	---
BnaA03g43630D	66	159.667	AT4G18160.1	-1.00036	0.0127808	down	145	113.333	0.117233	1	---
BnaC04g13950D	0	10	AT2G29450.1	-5.46219	0.00538398	down	143.667	81.6667	0.587252	0.947474	---
BnaC05g24930D	37.3333	96.6667	AT1G32850.1	-1.1298	0.0279844	down	143	165	-0.393887	0.886352	---
BnaA07g31940D	81.6667	205	AT1G75180.3	-1.09095	0.00386482	down	142.667	119.333	0.0916152	1	---
BnaC08g33610D	36.3333	121.667	AT2G25070.1	-1.4714	1.0338e-05	down	142	127.333	-0.0617996	1	---
BnaC03g13770D	12	34.3333	AT5G56240.2	-1.23035	0.0471795	down	142	158.333	-0.385958	0.867368	---
BnaCnng11420D	28.3333	91.6667	AT3G49130.1	-1.34651	0.0488773	down	141.333	126	-0.0585404	1	---
BnaC04g55760D	1.33333	11	AT4G13710.2	-2.74354	0.0417032	down	141.333	143	-0.188774	0.994793	---
BnaA03g47560D	43.3333	142.667	AT4G25620.1	-1.49438	0.0149369	down	139.333	85	0.484583	0.899727	---
BnaA01g08480D	20.6667	53.3333	AT4G17570.3	-1.07526	0.0392817	down	139	150.667	-0.328465	0.911688	---
BnaA05g09980D	78.3333	207.333	AT2G33700.1	-1.11267	0.0242855	down	137.667	144.667	-0.263898	0.969289	---
BnaCnng60790D	14	52.6667	AT4G33380.1	-1.71343	0.0130316	down	137.333	109.667	0.104287	1	---
BnaC05g14770D	32.3333	89	AT1G19110.1	-1.16682	0.0328001	down	136.333	158.333	-0.446831	0.852708	---
BnaA04g05740D	3	19.3333	AT3G52110.1	-2.42037	0.00584211	down	136.333	160	-0.426538	0.874541	---
BnaC05g15510D	138.667	360.333	AT1G19920.1	-1.06165	0.0439975	down	136	175.667	-0.568235	0.725722	---
BnaA01g00880D	51.3333	133	AT4G37110.1	-1.10407	0.000671129	down	135.667	123	-0.0760315	1	---
BnaA06g13230D	15.3333	87	AT1G19110.1	-2.10986	0.0256469	down	134	149.667	-0.408081	0.978608	---
BnaC03g62450D	2	30	AT4G35730.1	-3.63136	0.000351317	down	132.667	93.6667	0.275046	0.987292	---
BnaC01g35550D	0	7.33333	AT3G15990.1	-5.01647	0.00686612	down	131.667	157.333	-0.492516	0.83158	---
BnaC09g10580D	123	325.667	AT2G14110.1	-1.12431	0.0206073	down	131	114.667	-0.013015	1	---
BnaA07g03350D	16	62	AT2G16900.1	-1.65961	0.000536561	down	130.333	85.3333	0.380248	0.941243	---
BnaC04g31640D	8.33333	46	AT5G39530.1	-2.15344	0.0402423	down	130	159	-0.459776	0.973067	---
BnaC07g30190D	0	5.33333	AT5G24270.2	-4.60428	0.0360142	down	126.667	86.3333	0.379591	0.989132	---
BnaC09g20040D	29.6667	105.333	AT5G47140.1	-1.54268	0.00116726	down	126	140.667	-0.276398	0.971026	---
BnaCnng41060D	3.66667	43.6667	AT5G56970.1	-3.31457	0.00019486	down	125.667	44.6667	1.2588	0.360281	---
BnaC06g13860D	0	5.33333	AT5G42020.1	-4.55514	0.0221178	down	125.333	123	-0.190311	0.994793	---
BnaA08g13620D	36.3333	97.3333	AT4G28610.1	-1.17261	0.0166757	down	124.667	117.667	-0.102553	1	---
BnaA03g56570D	40	98.6667	AT2G39960.1	-1.05367	0.0235034	down	124	124	-0.242704	0.964974	---
BnaA06g35380D	14.3333	63	AT5G47620.2	-1.86621	0.00480205	down	123	121	-0.198833	1	---
BnaC04g38340D	9	35	AT2G26270.1	-1.64104	0.0292066	down	122.333	123.667	-0.217134	0.991212	---
BnaA09g46100D	0	5	---	-4.45028	0.0474033	down	119.333	161.667	-0.721877	0.919229	---
BnaA09g50290D	15	52.3333	AT1G05590.1	-1.57536	0.0471795	down	119	61	0.733726	0.763462	---
BnaCnng23900D	40.6667	108.333	AT1G64860.1	-1.15313	0.00508521	down	118.333	138	-0.477957	0.694317	---
BnaC02g08280D	3.66667	22	AT5G18640.1	-2.40902	0.0323284	down	117	79.3333	0.338072	0.985829	---
BnaA01g36840D	34.6667	151	AT3G20770.1	-1.84672	1.44823e-08	down	115.333	82.3333	0.261211	0.94625	---
BnaC07g43360D	11.3333	45.3333	AT4G31590.1	-1.67463	0.0411578	down	115.333	86	0.221539	0.994793	---
BnaA03g53750D	19	53.6667	AT4G36990.1	-1.22796	0.0497378	down	114	137	-0.502107	0.816489	---
BnaC07g30580D	24.6667	101.333	AT5G23760.1	-1.7297	0.00229251	down	113	152.667	-0.666373	0.711149	---
BnaC06g36780D	0	5.66667	AT1G76110.1	-4.69536	0.0202278	down	110	93.6667	-0.0181744	1	---
BnaC07g33430D	0	5.66667	AT4G16110.1	-4.6801	0.0304961	down	109	79.6667	0.186192	1	---
BnaC04g56860D	34.3333	95.6667	AT2G41130.1	-1.25493	0.0358021	down	107	62.3333	0.614457	0.734706	---
BnaA03g30500D	28.6667	76	AT3G09880.1	-1.13643	0.011665	down	107	93.3333	-0.0101316	1	---
BnaA08g08370D	4	47	AT4G17570.2	-3.29819	5.39136e-07	down	106.667	97.6667	-0.199166	0.992484	---
BnaC05g13880D	3.33333	47.6667	AT1G17940.1	-3.57332	2.22871e-06	down	106.333	111	-0.332945	0.971026	---
BnaA02g13630D	34.6667	85.3333	AT2G25710.2	-1.07324	0.0460579	down	106.333	85	0.101622	1	---
BnaC05g09250D	2	18.3333	AT1G12860.1	-2.93691	0.0149455	down	105	95	-0.0246942	1	---
BnaA04g17670D	2.33333	16.3333	AT2G30575.1	-2.49365	0.0317418	down	103.333	66.6667	0.366605	0.984386	---
BnaC02g23130D	48.3333	130.667	AT1G80400.1	-1.19767	0.0142925	down	102.667	76.6667	0.212875	0.985072	---
BnaA07g39110D	9.33333	42.3333	AT1G78550.1	-1.86513	0.0216324	down	102.333	78.3333	0.196061	1	---
BnaAnng40930D	15.3333	55	AT5G64960.1	-1.5956	0.00906988	down	101.333	58.6667	0.546999	0.810897	---
BnaC07g05930D	5	29	AT2G16900.1	-2.23109	0.0278179	down	99	48.3333	0.758894	0.825835	---
BnaA05g33730D	27.6667	80	AT3G01660.1	-1.2792	0.0341265	down	97.6667	93.3333	-0.116422	1	---
BnaCnng44920D	60.6667	161.333	---	-1.08784	0.0355359	down	97.3333	102	-0.289971	0.961869	---
BnaC07g43160D	0	5	AT4G31140.1	-4.50644	0.0325269	down	97	52	0.659538	0.895257	---
BnaC06g31870D	42.3333	129	AT1G70710.1	-1.30492	0.0433578	down	96	82.6667	0.0164697	1	---
BnaA06g26830D	0.666667	22.3333	AT5G24310.1	-4.73374	0.00438483	down	96	87	-0.0485674	1	---
BnaA03g10990D	1.66667	26	AT5G56260.1	-3.70813	0.000507853	down	96	95.6667	-0.18741	1	---
BnaAnng35050D	43.6667	109.667	AT4G19350.1	-1.09054	0.0373507	down	94.6667	101.333	-0.324273	0.943874	---
BnaA09g07400D	1.33333	14.3333	AT5G67370.1	-3.18903	0.014249	down	94.3333	58	0.47986	0.918824	---
BnaCnng68080D	34.6667	84.6667	AT1G74510.1	-1.02721	0.0281005	down	93.6667	95	-0.312524	0.969289	---
BnaC05g12440D	14	54.6667	AT1G16320.1	-1.68981	0.0132946	down	92	87	-0.131737	1	---
BnaC05g30670D	41	137	AT3G21560.1	-1.50517	0.0129464	down	92	182.667	-1.20111	0.123144	---
BnaAnng26060D	0	8.33333	AT1G07450.1	-5.22163	0.00427979	down	91	66	0.263929	0.981393	---
BnaA03g26860D	55	149.667	AT4G01130.1	-1.21858	0.0405195	down	91	91	-0.238769	0.986275	---
BnaCnng68440D	27	73.6667	AT1G77140.1	-1.20074	0.0216324	down	86.3333	113.333	-0.624195	0.573302	---
BnaA02g02230D	0	7.33333	AT5G14620.1	-5.05731	0.00883039	down	85.6667	66	0.167156	1	---
BnaA05g01920D	6.33333	44	AT2G40900.1	-2.645	0.00840554	down	85.3333	53	0.559113	0.954471	---
BnaA05g05120D	64.3333	190.667	AT2G45790.1	-1.33324	0.027568	down	83.6667	95.6667	-0.476484	0.898024	---
BnaC05g07560D	39.3333	103.667	AT1G10210.2	-1.09467	0.0489126	down	82.6667	82	-0.147055	1	---
BnaAnng09500D	0	9	AT3G11740.1	-5.28931	0.0115266	down	82.3333	19.6667	1.86696	0.259378	---
BnaC05g25340D	11.6667	35	AT1G44170.2	-1.30258	0.0481124	down	80.6667	69.3333	0.00217133	1	---
BnaA03g43570D	30	92	AT4G18060.1	-1.29956	0.0130187	down	78	82.3333	-0.318283	0.951186	---
BnaA06g06010D	19	50	AT1G10210.2	-1.11909	0.0499235	down	77.3333	63.3333	0.0995713	1	---
BnaC04g00640D	0	15.6667	AT2G46790.1	-6.16362	0.000308934	down	77	57.6667	0.207776	1	---
BnaA09g45550D	0	4.66667	AT1G14687.1	-4.4492	0.0444054	down	76.6667	41	0.265557	1	---
BnaAnng02660D	32.3333	92.3333	AT3G05530.1	-1.17573	0.0475048	down	76.6667	63	0.0583265	1	---
BnaA08g14620D	0	4.66667	AT4G24810.2	-4.41022	0.0344623	down	76.6667	77.6667	-0.268443	0.991031	---
BnaC02g19380D	0	6.66667	AT1G69610.1	-4.83258	0.0186641	down	76.3333	60.6667	0.0945942	1	---
BnaA07g35380D	24	75.3333	AT1G80980.1	-1.36279	0.0108337	down	75.6667	82.3333	-0.356069	0.932292	---
BnaC04g20980D	54	141	AT1G59560.1	-1.10372	0.0377597	down	75.3333	80.6667	-0.358483	0.934319	---
BnaCnng55540D	17.3333	73	AT4G31340.2	-1.80729	0.00216719	down	73.6667	110.333	-0.822734	0.491879	---
BnaA08g22620D	3.66667	26.3333	AT1G18470.1	-2.56278	0.00133302	down	73	72.3333	-0.18489	0.994793	---
BnaA02g14440D	0	4.33333	AT1G69610.1	-4.27727	0.0453114	down	72	55.6667	0.160089	1	---
BnaA02g12150D	9.33333	58.6667	AT1G65560.1	-2.36224	0.000732325	down	71.6667	83.3333	-0.407463	0.958302	---
BnaA08g28720D	26.3333	71	AT1G06690.1	-1.20393	0.0395531	down	71.3333	63.3333	-0.0759707	1	---
BnaA05g20480D	12	71	AT3G19595.1	-2.22354	0.0066264	down	70.3333	32.3333	0.940193	0.686477	---
BnaA09g23070D	14	45.3333	AT1G65280.1	-1.41321	0.0276014	down	69	93.3333	-0.602275	0.715193	---
BnaC08g46100D	0	6.33333	AT1G01070.1	-4.73373	0.0396464	down	64.6667	54.3333	0.000435678	1	---
BnaC03g00040D	0.666667	20	AT1G01060.4	-4.63993	0.00383758	down	64	134.667	-1.28071	0.234833	---
BnaC05g33160D	49	192.333	AT3G19595.1	-1.66391	0.0363543	down	64	30	0.930224	0.683766	---
BnaC09g47350D	1.33333	16.3333	AT5G08660.1	-3.3325	0.0171406	down	64	55.6667	0.0176422	1	---
BnaA02g15830D	179.333	449.667	AT1G72160.1	-1.06741	0.0139132	down	63.3333	53.6667	-0.00190018	1	---
BnaCnng13990D	0.333333	14.3333	AT5G56340.1	-5.02915	0.00675702	down	63.3333	35.3333	0.644412	0.820852	---
BnaA08g02220D	36	87.6667	AT1G50170.1	-1.01242	0.0378503	down	63	61	-0.140339	0.998789	---
BnaA05g01050D	0	14.3333	AT2G46830.1	-6.05564	0.00311304	down	63	91.3333	-0.756171	0.952294	---
BnaA06g02620D	23.3333	69	AT1G50710.1	-1.3053	0.0375408	down	62	79.6667	-0.644794	0.719253	---
BnaC09g02470D	1.66667	15	AT5G48500.1	-2.87818	0.0157348	down	62	76.3333	-0.527707	0.931262	---
BnaC03g46170D	28	84.3333	AT2G16365.2	-1.33465	0.00438598	down	61.3333	51.6667	0.0625764	1	---
BnaC05g05210D	20.6667	57.6667	AT1G07470.1	-1.22562	0.030576	down	61	58.3333	-0.144053	1	---
BnaC08g36490D	11.3333	39.3333	AT2G19930.1	-1.47403	0.0454283	down	60.6667	65.3333	-0.250459	0.98681	---
BnaC02g28900D	56	150.667	AT4G11100.2	-1.12608	0.00798371	down	59	60.3333	-0.194021	0.986568	---
BnaA08g17090D	7.66667	29	AT4G38480.1	-1.62221	0.0205969	down	58	71	-0.492198	0.840445	---
BnaCnng23000D	41.6667	116	AT3G12170.1	-1.18411	0.042075	down	57.6667	54.3333	-0.125626	1	---
BnaC07g13810D	22.6667	63.3333	AT1G22310.2	-1.25026	0.0362211	down	57.3333	47	0.0759867	1	---
BnaA09g20660D	0.666667	15.6667	AT4G03820.1	-4.27042	0.0124369	down	57	50	0.0121453	1	---
BnaC06g35700D	85.6667	203.333	AT1G74890.1	-1.00108	0.027568	down	56.6667	60.6667	-0.301411	0.951927	---
BnaA03g14510D	15.3333	56.6667	AT2G31530.1	-1.59275	0.0264237	down	55.6667	59	-0.292692	0.981868	---
BnaC09g20590D	24.3333	74.3333	AT5G27220.1	-1.38218	0.0202278	down	55.3333	61.6667	-0.383936	0.941243	---
BnaC02g47880D	0	5.66667	AT2G02250.1	-4.7164	0.0458845	down	54.6667	11.3333	2.06973	0.354926	---
BnaC06g38410D	2.33333	17	AT1G77890.1	-2.59907	0.0118705	down	53.3333	66	-0.60437	0.782547	---
BnaAnng34790D	3.66667	26.6667	AT3G28430.1	-2.69932	0.0221178	down	53.3333	60.6667	-0.435796	0.980796	---
BnaA08g31440D	18	62	AT1G63900.1	-1.51119	0.0290594	down	53	52.6667	-0.262377	0.98681	---
BnaC09g49470D	0	6	AT5G05940.1	-4.72245	0.0263999	down	53	42.3333	0.0790377	1	---
BnaC07g25550D	4.33333	31.6667	AT3G29075.1	-2.63751	0.0140333	down	51.6667	45	-0.0238498	1	---
BnaA05g06890D	56	152.333	AT2G37630.1	-1.1564	0.0368376	down	51.3333	54.6667	-0.351133	0.955897	---
BnaC04g28050D	4.66667	28.3333	AT3G62200.1	-2.38817	0.0160615	down	51.3333	51.3333	-0.185222	1	---
BnaC03g58750D	15	53.3333	AT1G28530.2	-1.60212	0.0395518	down	48.6667	44	-0.0336141	1	---
BnaAnng32610D	0	8.66667	AT4G31800.1	-5.25593	0.00609812	down	48.6667	40.3333	0.0667946	1	---
BnaC08g39300D	0.333333	8	AT1G14780.1	-4.2454	0.046525	down	48.3333	42.6667	-0.0788748	1	---
BnaC01g11470D	6.66667	23.6667	AT4G18975.4	-1.57211	0.0493208	down	48	53.6667	-0.382739	0.943874	---
BnaCnng77840D	20.6667	73.6667	AT3G16510.1	-1.57226	0.0260848	down	47.6667	70	-0.615603	0.862178	---
BnaA08g12900D	0	5.33333	AT4G30780.1	-4.57384	0.0253027	down	47.3333	59	-0.557379	0.91038	---
BnaA08g08010D	4	22.6667	AT1G31130.1	-2.15617	0.0456321	down	47	26.3333	0.66798	0.908954	---
BnaC05g52180D	0.333333	20.6667	AT3G14200.1	-5.46226	0.0124738	down	46.6667	44.6667	-0.220025	1	---
BnaC06g08260D	14.6667	52.3333	AT1G34380.2	-1.53275	0.0271724	down	46.3333	38	0.0994037	1	---
BnaC08g22870D	6	29.3333	AT3G51510.1	-2.01894	0.0181451	down	45.3333	42.3333	-0.0536549	1	---
BnaC01g00660D	4	24.3333	AT4G39780.1	-2.35702	0.00692725	down	43.3333	20.3333	0.889875	0.666093	---
BnaA04g18740D	15.3333	60.6667	AT2G31470.1	-1.76283	0.00780035	down	43	42	-0.187281	1	---
BnaCnng45660D	9.33333	38.3333	AT3G55120.1	-1.79592	0.0175853	down	43	67.6667	-0.842315	0.584474	---
BnaA04g11460D	11.6667	61.3333	AT5G41880.1	-2.112	0.0020198	down	43	30.6667	0.295332	0.987292	---
BnaC09g23280D	41	109	AT4G12300.1	-1.14333	0.0302997	down	42.3333	19.6667	0.873874	0.437449	---
BnaA07g20010D	1	10.6667	AT1G80690.1	-3.11046	0.0467066	down	41.3333	35.6667	-0.0365049	1	---
BnaAnng13800D	6	77	AT4G27670.1	-3.37473	0.0263999	down	41	26	0.472921	0.994793	---
BnaA02g14180D	5.66667	43.6667	AT1G68920.2	-2.75159	0.00526506	down	39.6667	49.3333	-0.612408	0.944575	---
BnaA04g14170D	0	10	AT2G24230.1	-5.48547	0.00229251	down	39.6667	36.3333	-0.0734956	1	---
BnaA02g30370D	12.6667	43	AT5G48655.3	-1.49193	0.0358021	down	39.6667	32	0.0678782	1	---
BnaAnng07270D	0	10.6667	AT5G46910.1	-5.55294	0.00321997	down	38.6667	30	0.0247662	1	---
BnaCnng10710D	0	30.3333	---	-7.08976	0.000732325	down	38.3333	28	0.453937	1	---
BnaC04g48930D	10	63	AT2G43430.1	-2.27524	0.0120021	down	37.6667	47.6667	-0.534824	0.985072	---
BnaC02g13310D	1.66667	18	AT5G55125.2	-3.13983	0.0066264	down	37.6667	22.6667	0.481205	0.943874	---
BnaC05g50940D	11	41	AT1G26840.1	-1.58825	0.0217394	down	37.3333	28	0.207683	0.994793	---
BnaC02g28290D	9.33333	75	AT4G12320.1	-2.80775	0.000212651	down	36.3333	37	-0.251157	0.996937	---
BnaC01g38590D	14	54.3333	AT3G12670.1	-1.63481	0.0263999	down	36	40.3333	-0.41133	0.956211	---
BnaA05g01090D	0	26.3333	AT2G46790.1	-6.8885	2.9325e-05	down	34.3333	34.6667	-0.281604	0.994793	---
BnaC03g00690D	0.333333	10	AT5G02310.1	-4.46221	0.0355882	down	33.3333	34.6667	-0.217862	1	---
BnaC01g20320D	0.333333	31.3333	AT4G27670.1	-6.16851	0.000494346	down	33	26	0.189328	1	---
BnaAnng05270D	3	20	AT5G44740.2	-2.49387	0.0439614	down	32.6667	48.3333	-0.853666	0.841534	---
BnaC03g53620D	3	23	AT3G45780.2	-2.61269	0.0341265	down	32.3333	40	-0.62352	0.944589	---
BnaC04g14340D	0	11.6667	AT2G30480.3	-5.65657	0.00302936	down	31.3333	36.3333	-0.352679	0.991069	---
BnaAnng18480D	0	6	AT5G36260.1	-4.67264	0.037686	down	31	22.3333	0.256699	1	---
BnaC06g40270D	14.3333	52.3333	AT1G80710.1	-1.584	0.031523	down	30.3333	27.6667	0.0544119	1	---
BnaC05g37740D	7.33333	42	AT3G15590.1	-2.25158	0.0200428	down	30	35	-0.254867	0.999836	---
BnaC02g29430D	6.33333	32	AT5G49665.1	-2.02861	0.0391007	down	29.6667	25.6667	-0.0268481	1	---
BnaA08g31770D	1	15	AT1G05790.1	-3.70272	0.0328908	down	29.3333	29.6667	-0.126176	1	---
BnaA06g01910D	0	11	AT1G52565.1	-5.60177	0.00342081	down	28.6667	37	-0.561832	0.976681	---
BnaC09g49920D	77.3333	645	AT5G05410.1	-2.74839	2.75846e-07	down	28.6667	32.3333	-0.376173	0.972722	---
BnaCnng25810D	5.33333	26	AT1G45231.2	-2.11022	0.0458944	down	28	36.6667	-0.892611	0.792728	---
BnaC04g18270D	0.666667	20.6667	AT5G02500.2	-4.65331	0.0101568	down	26.6667	23.6667	-0.0128867	1	---
BnaA06g10880D	4.33333	30	AT4G12670.1	-2.5119	0.0292066	down	26.3333	20	0.272193	1	---
BnaA08g25720D	0	12	AT1G10500.1	-5.66829	0.0100008	down	25.3333	52.3333	-1.2489	0.833034	---
BnaC09g02460D	9.33333	39	AT5G48470.1	-1.76627	0.0127434	down	24.6667	31.3333	-0.5766	0.868103	---
BnaA02g05380D	3.33333	32.3333	AT5G21950.1	-2.90543	0.0302944	down	24.3333	28.6667	-0.452867	0.987661	---
BnaA08g04030D	18	68	AT1G47210.2	-1.70572	0.0304961	down	24	25	-0.307869	0.988165	---
BnaC09g19560D	24	113.667	AT5G46700.1	-1.88908	0.0180232	down	24	52.6667	-1.3525	0.301643	---
BnaC02g24040D	5.66667	33.3333	---	-2.37063	0.0421371	down	23.6667	23	-0.0406116	1	---
BnaC04g41670D	1	15.6667	AT2G30990.2	-3.77458	0.0411578	down	23.3333	18	0.152067	1	---
BnaA01g13500D	1	14.3333	AT4G23880.1	-3.51386	0.0489879	down	23.3333	11.3333	0.794054	0.944041	---
BnaC07g13040D	20	77.6667	AT1G23750.1	-1.65388	0.00908338	down	23	19.6667	0.0387793	1	---
BnaA03g17970D	48.3333	135.667	AT2G38640.1	-1.20563	0.0465325	down	21.6667	18.3333	0.0532701	1	---
BnaAnng40310D	0	6.33333	AT3G11440.1	-4.81592	0.0271724	down	20.6667	16	0.118051	1	---
BnaAnng01320D	0.333333	29.3333	AT5G05410.1	-6.07866	0.000435669	down	18	12.6667	0.254615	1	---
BnaCnng33110D	3	27	AT2G31820.1	-2.8738	0.00165733	down	16.3333	21.3333	-0.618717	0.942286	---
BnaA06g35900D	2	16	AT5G46840.1	-2.73711	0.0304799	down	15.3333	20	-0.678029	0.914374	---
BnaC09g24970D	0	7.66667	AT4G06744.1	-5.07562	0.0232511	down	15	15.3333	-0.292889	1	---
BnaA07g21980D	16.6667	149.667	AT1G74930.1	-2.89321	0.000124689	down	13.3333	3.33333	1.80802	0.356877	---
BnaA01g23640D	0	20	---	-6.51189	0.0121087	down	13	41.6667	-1.50546	0.904975	---
BnaC04g18440D	4.33333	23.3333	AT1G58360.1	-2.14752	0.0321632	down	12	25	-1.28686	0.422341	---
BnaC03g41710D	1.33333	25	AT3G20640.1	-3.89624	0.00641937	down	12	8.33333	0.214099	1	---
BnaC06g27710D	1.66667	24	AT1G66740.1	-3.64195	0.00707086	down	11.6667	9.66667	-0.0933918	1	---
BnaC09g09720D	0	7.66667	AT2G23142.1	-5.10762	0.015237	down	11.6667	14.6667	-0.0571647	1	---
BnaC09g01270D	0	6.33333	AT3G26980.1	-4.89438	0.046966	down	11.6667	5.33333	1.18126	0.953837	---
BnaA01g30570D	1.66667	21.3333	AT3G12490.2	-3.49743	0.00804495	down	11	17.6667	-0.763828	0.928182	---
BnaA03g37930D	0	6.33333	AT5G41480.1	-4.84328	0.0279885	down	11	52	-2.29121	0.226817	---
BnaA02g09960D	12	60	AT5G53970.1	-2.04364	0.016221	down	11	11.3333	-0.22828	1	---
BnaC09g07340D	0	6.66667	AT5G67340.1	-4.98366	0.0411578	down	11	9	0.0744204	1	---
BnaA01g06410D	6.33333	48	AT1G55530.1	-2.70344	0.00901916	down	10.6667	14	-0.638108	0.956751	---
BnaC02g06890D	0	6.33333	AT5G16830.1	-4.91319	0.0420537	down	10.6667	12	-0.0848907	1	---
BnaC05g18400D	2	23.6667	AT1G23000.1	-3.19962	0.0200428	down	10.3333	28.6667	-1.71755	0.381454	---
BnaA01g23580D	0	10	AT3G18295.1	-5.38609	0.0304799	down	9.66667	9.33333	-0.208812	1	---
BnaC07g09500D	0	9.66667	AT1G29740.1	-5.46154	0.0315828	down	8.33333	13	-0.985436	0.963545	---
BnaA01g09200D	1	26.3333	AT4G18422.1	-4.5099	0.0155303	down	8	3.33333	1.02125	0.944041	---
BnaC05g48320D	0	7	AT3G02310.1	-4.93389	0.046099	down	7.33333	6.66667	-0.607417	0.994904	---
BnaA01g13100D	0	8	AT4G23493.1	-5.15699	0.0202278	down	6	15.3333	-1.58214	0.680476	---
BnaA09g20080D	0	10.3333	---	-5.4844	0.00994747	down	5.33333	8	-0.763557	0.967239	---
BnaA03g47330D	8.66667	42.3333	AT4G25360.2	-2.01852	0.0205969	down	5	7.66667	-0.76649	0.918564	---
BnaA05g27990D	0	15.3333	AT5G05300.1	-6.06627	0.034976	down	5	0.666667	2.61189	0.814334	---
BnaC09g11030D	0	11.3333	AT1G64400.1	-5.63881	0.0221636	down	4.66667	4.66667	-0.262769	1	---
BnaA02g31590D	1982	4983	AT5G26280.1	-1.05056	9.30868e-06	down	3.33333	9.33333	-1.69294	0.138966	---
BnaC05g14430D	0.666667	21.3333	AT1G18800.1	-4.76017	0.0418145	down	3	26	-3.09989	0.223676	---
BnaCnng67300D	5	49	AT1G30760.1	-2.98126	0.0494225	down	1.66667	5	-1.78173	0.786373	---
BnaC09g10380D	161.667	490	AT2G20340.1	-1.28507	0.00192438	down	1.33333	1.66667	-0.54055	0.994684	---
BnaC02g02300D	0.666667	27	AT5G05410.1	-5.0526	0.0146777	down	1.33333	0.666667	0.850504	0.992776	---
BnaA07g02880D	51.6667	137	AT2G17710.1	-1.17191	0.0315828	down	866.667	1737	-1.20944	0.0153276	down
BnaC08g01850D	284.333	753.333	AT1G06550.1	-1.1651	0.00301091	down	755.333	2791.33	-2.09926	3.70234e-12	down
BnaCnng27540D	87	244.667	AT2G31570.1	-1.18704	0.00088804	down	638.333	1275	-1.22136	8.4752e-05	down
BnaA03g14010D	69.6667	218.333	AT2G30490.1	-1.39312	0.00019486	down	523	2634	-2.55473	7.32526e-20	down
BnaA08g28680D	285.667	726.667	AT1G06550.1	-1.09373	5.59525e-05	down	375.667	1873	-2.55779	6.92222e-32	down
BnaC04g36640D	104	309.667	AT2G24270.4	-1.32483	0.0200428	down	368.333	796.667	-1.35991	0.0156625	down
BnaC08g22640D	207.667	1752.33	AT3G51240.1	-2.79779	1.0714e-27	down	325.667	6704	-4.54074	3.71682e-78	down
BnaC08g24360D	76.3333	215.333	AT3G53260.1	-1.18252	0.00671239	down	318	838	-1.62375	1.67931e-06	down
BnaA05g06760D	166	401.667	AT2G37860.3	-1.01652	0.000303975	down	222.667	571	-1.58848	6.38888e-12	down
BnaC02g38800D	247	864.333	AT5G48880.3	-1.52784	1.82682e-13	down	198.333	2105.33	-3.63433	5.89819e-82	down
BnaC02g10170D	3	18	AT5G59050.1	-2.28139	0.00815576	down	146	391.333	-1.64909	3.86675e-07	down
BnaA09g34840D	112.333	268.667	AT3G55120.1	-1.00227	0.00153999	down	122	622	-2.55641	1.63652e-27	down
BnaA09g31780D	48.6667	567.667	AT3G51240.1	-3.3035	1.10223e-40	down	120	2356.33	-4.50975	7.15372e-95	down
BnaC07g42660D	39.3333	115	AT4G30470.1	-1.25941	0.00222002	down	110	1270.67	-3.74436	1.30431e-43	down
BnaC09g43250D	93.3333	908.333	AT5G13930.1	-2.90287	2.15594e-08	down	99.6667	9311.33	-6.80317	2.84598e-51	down
BnaC06g14510D	38.3333	117.333	AT3G53260.1	-1.32597	0.0382285	down	95	658	-3.00439	1.40362e-12	down
BnaA02g30470D	481	1293.33	AT5G48880.3	-1.15332	1.16654e-07	down	78.3333	6214	-6.51188	1.89325e-228	down
BnaC03g21130D	35	98.3333	AT2G38185.2	-1.23812	0.00822667	down	71.3333	268.667	-2.11557	9.99851e-11	down
BnaA05g06260D	32.6667	175.333	AT2G38880.7	-2.16041	1.02342e-11	down	71	153	-1.31425	6.691e-05	down
BnaC09g50430D	11.3333	1537.67	---	-6.85721	2.09375e-46	down	68.6667	720.333	-3.57328	1.07032e-16	down
BnaA03g49010D	67.3333	265.667	---	-1.62508	0.000875437	down	61.3333	1672.67	-4.9892	1.13937e-41	down
BnaA07g37900D	36.3333	102	AT3G55120.1	-1.27712	0.0211593	down	61	136.333	-1.40363	0.00549966	down
BnaA05g06380D	23.3333	190.667	AT2G38730.1	-2.77264	1.59478e-15	down	56.6667	219	-2.17459	5.56919e-12	down
BnaA05g05680D	92.6667	256	AT2G39900.1	-1.20244	5.54975e-05	down	27.6667	135.333	-2.51388	1.35608e-17	down
BnaC05g22050D	21.3333	104.333	AT1G28680.1	-1.9364	0.00330229	down	26.3333	73.6667	-1.6384	0.029961	down
BnaC05g30740D	54.6667	147.333	AT3G21670.1	-1.13897	0.0218515	down	25.6667	147.667	-2.74044	5.71349e-13	down
BnaC08g26020D	48	941	AT3G55120.1	-4.06241	8.87782e-29	down	23	3620	-7.50636	2.42266e-91	down
BnaA05g06800D	54.3333	471.667	AT2G37790.1	-2.81164	4.65722e-19	down	20.3333	340.667	-4.27633	1.60638e-36	down
BnaC09g16810D	6.66667	38.6667	AT5G42370.1	-2.28167	0.00409866	down	19.3333	181	-3.38554	1.58792e-10	down
BnaA02g15030D	0.666667	186.333	---	-7.84908	5.33209e-11	down	19.3333	1174.33	-6.14962	2.27928e-103	down
BnaA10g19670D	89.3333	1568	AT5G13930.1	-3.75618	0.00137144	down	17.6667	10312	-9.51498	4.52199e-25	down
BnaC02g05070D	258.333	2172.33	AT5G13930.1	-2.7246	5.84843e-09	down	15.6667	13101.3	-9.88491	2.82404e-104	down
BnaA02g02250D	9.66667	48.6667	AT5G14700.1	-2.00071	0.0187139	down	14.3333	76.6667	-2.62909	0.000103188	down
BnaA01g34840D	0	52	AT4G21895.1	-7.83253	9.49336e-08	down	14	1381.67	-6.83786	1.19215e-66	down
BnaC03g06120D	32.6667	372	AT5G13930.1	-3.28109	1.27838e-05	down	12.6667	2563.67	-7.83344	2.1716e-33	down
BnaC09g49030D	95	317	---	-1.45719	5.54975e-05	down	12	500.333	-5.5762	1.26695e-51	down
BnaC06g17050D	49.6667	391.333	AT3G59030.1	-2.7521	0.00103001	down	11	1240.67	-6.90485	6.14812e-24	down
BnaC07g37670D	11.6667	576	AT4G22880.2	-5.41874	5.60636e-36	down	8.66667	4818	-9.32217	1.71107e-100	down
BnaC09g50050D	326.667	1310.67	AT5G05270.2	-1.71806	8.86307e-08	down	8.33333	3184.33	-8.79703	3.50885e-107	down
BnaA10g01510D	0.333333	42	AT1G02930.2	-6.6002	0.000510751	down	7	181	-4.94249	4.65414e-07	down
BnaC05g08640D	8.33333	64.6667	AT1G11330.2	-2.67234	0.000114189	down	7	32.3333	-2.43534	0.00164876	down
BnaA09g21860D	17.3333	97	AT4G11280.1	-2.12533	0.00190722	down	5.33333	60.3333	-3.73094	3.3083e-08	down
BnaA05g05740D	0.333333	87	AT2G39840.1	-7.61757	5.07944e-07	down	4.33333	54.6667	-3.86753	4.31554e-09	down
BnaA09g22810D	4.33333	38.6667	AT4G09820.1	-2.87847	9.40981e-05	down	4.33333	825	-7.81428	3.27938e-42	down
BnaC03g51060D	0	10.3333	AT5G63270.1	-5.54555	0.00584211	down	3.66667	42.6667	-3.83547	0.000310763	down
BnaA03g45610D	10.3333	415.333	AT4G22880.2	-5.10952	5.60636e-36	down	3.33333	3181	-10.1149	1.48049e-75	down
BnaC04g51090D	25.3333	316.667	---	-3.3807	9.24327e-15	down	3.33333	1256	-8.7964	9.83491e-49	down
BnaA03g04590D	1	151.333	AT5G13930.1	-7.01601	7.44555e-12	down	2.66667	3699.67	-10.6346	1.4505e-66	down
BnaC03g41980D	2.33333	429.333	AT3G21220.1	-7.27192	1.2528e-29	down	2.33333	1758	-9.77867	1.3783e-55	down
BnaCnng06790D	1	122.333	AT1G09270.2	-6.65523	2.35044e-10	down	2	93.3333	-5.75981	1.72179e-13	down
BnaA07g25210D	0	11.6667	AT1G65060.1	-5.69627	0.00140031	down	1.66667	362	-7.99991	3.33818e-21	down
BnaA05g07490D	9	187	AT2G36930.1	-4.14024	7.33632e-12	down	1.66667	107	-6.23771	1.5659e-12	down
BnaA01g12530D	6.33333	300.667	AT4G22880.2	-5.49093	0.000774071	down	1.66667	4440.33	-11.6468	6.10667e-16	down
BnaC06g26980D	0	26.6667	AT1G65060.1	-6.88833	7.53828e-06	down	1.33333	372	-8.34474	2.61117e-23	down
BnaC01g14310D	4.66667	910	AT4G22880.2	-7.34817	8.63235e-59	down	1	9868.33	-13.4795	3.48014e-52	down
BnaA09g15710D	0	1052.67	AT5G42800.1	-12.1893	5.71289e-21	down	1	9159.33	-13.3702	8.99166e-52	down
BnaA09g44670D	0	27.3333	---	-6.91102	5.88623e-06	down	1	1170.33	-10.4142	3.2069e-29	down
BnaA10g24450D	15.6667	444	---	-4.69378	0.0139132	down	1	72.6667	-6.40765	0.00256725	down
BnaA06g16220D	2	15.3333	AT3G49055.1	-2.69684	0.0377862	down	0.666667	110.667	-7.59165	9.94281e-09	down
BnaC09g17150D	0	1195.67	AT5G42800.1	-12.3763	1.09606e-21	down	0.666667	7874	-13.7308	4.88813e-37	down
BnaA05g05890D	0	17.3333	---	-6.16032	0.00390387	down	0.666667	90.3333	-7.2065	1.12439e-05	down
BnaC05g01540D	0	50.6667	AT1G02930.2	-7.83867	8.01529e-08	down	0.333333	836.333	-11.3893	4.39831e-18	down
BnaA01g36200D	0	363	AT1G61720.1	-10.6565	8.75459e-16	down	0.333333	4315.67	-13.7529	1.08013e-27	down
BnaA02g03440D	1.66667	125.333	AT5G17220.1	-5.98531	2.23641e-13	down	0.333333	381.333	-10.2496	2.94258e-14	down
BnaAnng16310D	10.6667	73.3333	AT1G05260.1	-2.39058	0.00891527	down	0	640.333	-11.9598	2.53428e-17	down
BnaC01g29820D	0	468.667	AT1G61720.1	-11.0054	9.56111e-17	down	0	4791.33	-14.8651	2.77502e-32	down
BnaC04g18950D	0	426.667	AT1G61720.1	-10.8733	2.87958e-16	down	0	1488	-13.1779	4.62499e-25	down
BnaC07g45760D	0	60	AT3G55120.1	-8.04655	7.85796e-07	down	0	36.3333	-7.82162	1.15674e-06	down
BnaA03g47840D	0.666667	22.3333	AT4G26140.1	-4.84924	0.0122405	down	0	8.66667	-5.74821	0.00570494	down
BnaA05g20510D	0	40.6667	AT5G17150.1	-7.48441	5.85372e-07	down	0	188.333	-10.2001	4.37354e-14	down
BnaC09g40740D	2.33333	162.333	AT5G17220.1	-5.84593	1.54629e-13	down	0	401.667	-11.2948	1.71703e-16	down
BnaA06g39320D	0	36.6667	AT5G24410.1	-7.38001	1.16062e-05	down	0	57.6667	-8.48605	5.22661e-08	down
BnaC04g34260D	0	15.3333	AT5G39130.1	-6.09949	0.000172548	down	0	1044.33	-12.6735	1.04073e-22	down
BnaA02g31460D	0	6	AT5G39130.1	-4.71123	0.0172563	down	0	376.333	-11.1918	1.09046e-16	down
BnaA07g32530D	0	28.6667	---	-7.00572	4.25018e-05	down	0	45.6667	-8.15147	2.05986e-07	down
BnaC08g00210D	427	441	AT1G03220.1	0.17493	0.941364	---	4318.67	1068.67	1.76046	0.0190825	up
BnaC09g42430D	951.333	897.667	AT5G15490.1	0.40448	0.406954	---	2822.67	1226.67	1.0165	0.00133828	up
BnaC02g16650D	0	0	AT5G67360.1	0	1	---	2715.67	1182.67	1.01382	0.0408896	up
BnaA03g34510D	4019	2679.33	AT3G17390.1	0.922939	0.305825	---	2086.67	505.667	1.79186	0.0111481	up
BnaA09g48570D	288.667	279	AT1G09070.1	0.385732	0.616347	---	1557.33	530.667	1.35429	0.00169023	up
BnaC05g40980D	41.3333	35.6667	AT3G12110.1	0.578876	0.734299	---	1421.33	204	2.61557	0.00102599	up
BnaCnng39460D	233.667	112.333	AT2G02990.1	1.34023	0.0576716	---	1347.67	331	1.87278	0.00112829	up
BnaC04g39580D	2620.67	2018	AT2G28190.1	0.663122	0.134665	---	1289.33	531.667	1.09194	0.00171151	up
BnaC03g49860D	528.333	544	AT5G64310.1	0.300413	0.834028	---	1202	314.333	1.72289	0.00684069	up
BnaAnng03830D	400	379.333	AT3G50060.1	0.383993	0.586944	---	1144.33	483	1.04553	0.0287441	up
BnaC09g47090D	12222.7	8168.33	AT5G64260.1	0.838856	0.350284	---	1091.33	178	2.36307	2.90858e-05	up
BnaA10g18910D	2460.67	1517	AT5G15200.1	0.969695	0.133111	---	1030.33	368.333	1.3118	0.0317238	up
BnaC05g14950D	0	0.666667	AT1G19320.1	-1.57423	0.723019	---	979	286.333	1.5859	1.85219e-05	up
BnaA01g00580D	481	308	AT4G37390.1	0.824366	0.331034	---	913.667	248.333	1.70547	0.00653929	up
BnaA10g22530D	8756.33	5273	AT5G64260.1	0.971213	0.413824	---	913.667	75.3333	3.30964	1.98293e-06	up
BnaA03g23810D	807	554	AT4G08950.1	0.900237	0.524069	---	909.333	96.3333	2.94668	0.000435419	up
BnaC03g27140D	567.667	469.667	AT2G23810.1	0.606056	0.322977	---	898.667	377.333	1.08291	0.0366738	up
BnaA08g27400D	357.667	301.667	AT1G03220.1	0.472173	0.617284	---	861.333	185.333	1.9824	4.83672e-05	up
BnaA05g32900D	255.333	204	AT3G04560.1	0.55785	0.302168	---	845.667	344.333	1.12207	0.00280108	up
BnaAnng17710D	79.3333	61.6667	AT5G04200.1	0.579846	0.39887	---	813.333	223	1.66076	6.49168e-06	up
BnaCnng20380D	672.333	580	AT2G27030.3	0.504975	0.372382	---	795.333	304.333	1.1943	0.00217892	up
BnaA09g18520D	159.333	157.667	AT2G01190.1	0.335006	0.748139	---	716	243.667	1.33178	0.0200992	up
BnaA05g34620D	866	688.667	AT2G39460.2	0.596283	0.199339	---	659.667	264.333	1.11297	0.00138192	up
BnaA09g26530D	33.3333	15.3333	AT1G29980.1	1.37631	0.223372	---	576	132.667	1.91161	0.0438702	up
BnaA03g40690D	373.667	467	AT3G50060.1	-0.0144599	1	---	552.667	211.333	1.21764	0.0142501	up
BnaC03g28310D	357	179	AT4G08950.1	1.38763	0.16607	---	530.333	66	2.73379	0.000223436	up
BnaAnng08160D	6034.33	4292.33	AT5G51550.1	0.788286	0.293978	---	514.667	173.333	1.35466	0.0440888	up
BnaC03g10260D	235.333	215.667	AT5G20740.1	0.379264	0.793978	---	490	105.667	1.96842	0.00401709	up
BnaA06g23430D	423.333	525	AT5G64310.1	0.000788365	1	---	481	105	1.96104	0.00110147	up
BnaA09g42610D	14.6667	7.66667	---	1.15794	0.481181	---	463	47.6667	3.02543	0.000581797	up
BnaC05g47070D	154.333	58.6667	AT3G04740.1	1.68058	0.0825891	---	433.667	71.6667	2.47949	0.00171118	up
BnaC06g24030D	350	356	AT1G72790.1	0.270746	0.684481	---	421.333	172.667	1.04952	0.00337124	up
BnaC04g38620D	151.667	182	AT2G27080.2	0.101359	0.986009	---	414	69.6667	2.31686	0.000639951	up
BnaA10g29280D	22	15.6667	AT5G58070.1	0.805995	0.430021	---	412.333	127.333	1.54251	0.0132696	up
BnaC02g43000D	335.667	264	AT5G64310.1	0.707893	0.540342	---	412	74	2.24655	0.00160348	up
BnaA02g06910D	2338.33	1758.33	AT5G59970.1	0.711664	0.315437	---	411.667	146.667	1.30113	0.0324621	up
BnaC04g54520D	299.667	616.333	AT2G29500.1	-0.765588	0.12217	---	410.667	144	1.32301	0.000598316	up
BnaA05g04890D	12006.7	8591	AT2G45470.1	0.763625	0.15048	---	406.333	154.333	1.20739	0.0104649	up
BnaC01g08130D	265.333	169.333	AT4G30270.1	0.883405	0.50269	---	382.667	56.3333	2.4754	0.0043091	up
BnaC08g35060D	542.333	295.667	---	1.24282	0.0689599	---	375	115.667	1.49178	0.0239565	up
BnaA09g03360D	289.667	210.667	AT5G49480.1	0.799735	0.369146	---	372.333	85.3333	1.91823	0.00182162	up
BnaC03g49920D	2573	1840	AT5G64260.1	0.757984	0.315172	---	371	91.6667	1.773	0.000895797	up
BnaC07g42500D	1719	3095.33	AT4G30270.1	-0.619495	0.67864	---	366	16	4.24894	9.83416e-10	up
BnaA06g00380D	263	215.667	AT1G55330.1	0.62108	0.653755	---	358	66.3333	2.18899	0.00844522	up
BnaA10g19500D	13691.7	9960.67	AT5G14130.1	0.718438	0.291013	---	342.333	101	1.54417	0.00214853	up
BnaCnng29090D	1	0.666667	AT3G01070.1	0.839149	0.872071	---	335.667	85.3333	1.72295	0.0307467	up
BnaC01g17710D	10.3333	8.66667	AT4G25810.1	0.555449	0.741361	---	326.667	81	1.78257	0.0115285	up
BnaA09g05790D	244	237	AT5G61760.1	0.272685	0.744869	---	320.667	138	1.00701	0.0440888	up
BnaA02g26660D	21	7	AT2G02990.1	1.82455	0.0962177	---	313	77.3333	1.84106	0.0464496	up
BnaA09g09850D	355.667	357	AT1G64760.2	0.2472	0.87552	---	305.667	87.6667	1.57837	0.0233098	up
BnaC08g13660D	238.333	188.333	AT1G09560.1	0.649518	0.34165	---	274.667	84.6667	1.43325	0.00378632	up
BnaA04g15600D	201	200	AT2G27080.2	0.325901	0.789224	---	267.333	68	1.76821	0.000853818	up
BnaC03g68040D	0	0	AT4G30190.1	0	1	---	256	92	1.2494	0.00902119	up
BnaC07g10150D	140.667	214.333	AT1G29050.1	-0.358356	0.787819	---	249.667	64.6667	1.69181	0.0115285	up
BnaC08g27710D	240	196	AT3G56880.1	0.563873	0.525648	---	248	81.6667	1.40108	0.0327752	up
BnaCnng38440D	377	355	AT4G27280.1	0.460581	0.696212	---	242.667	58	1.89384	0.00305672	up
BnaC01g39520D	6.33333	3	AT3G08030.1	1.28119	0.455608	---	234	48	2.08929	0.0134766	up
BnaA02g03970D	142.667	155.333	AT5G18110.1	0.0940537	0.967989	---	204	72	1.30956	0.0183233	up
BnaA03g42030D	0	2	AT4G15630.1	-3.12853	0.263678	---	183.667	14.6667	3.42077	3.91914e-05	up
BnaA10g18340D	148.333	193.333	AT5G15980.1	-0.108797	0.955232	---	178.667	65.3333	1.23033	0.0344536	up
BnaA09g29080D	92.3333	128.667	AT1G26650.1	-0.270756	0.719609	---	175.667	68.3333	1.14137	0.00691673	up
BnaA08g05730D	208.667	217.667	AT4G15630.1	0.195504	0.893459	---	169.667	28	2.37647	6.00327e-07	up
BnaA05g07190D	10.6667	10	AT2G37280.1	0.415729	0.901582	---	168	9.66667	3.83024	9.89614e-08	up
BnaA05g23020D	101.667	123.667	AT3G16910.1	-0.0316491	1	---	168	64	1.16219	0.011618	up
BnaC07g33120D	125.667	151.667	AT4G15630.1	0.0703626	1	---	161.667	36.6667	1.91415	0.0429546	up
BnaA05g33240D	348.333	253	AT3G02880.1	0.841193	0.178819	---	156.333	53.6667	1.30645	0.0307467	up
BnaA02g09590D	181.667	381	AT5G54490.1	-0.654865	0.661021	---	152	14.3333	3.17945	5.81445e-05	up
BnaA03g29020D	789.333	791.667	AT3G05490.1	0.331893	0.728992	---	151	39.6667	1.75111	0.000366635	up
BnaA02g34140D	146	168	AT5G64310.1	0.133292	0.982109	---	147.333	22.3333	2.45518	0.0109672	up
BnaA09g08840D	82.6667	78.6667	AT1G49150.1	0.3166	0.859582	---	146	32	1.92977	0.0153276	up
BnaA10g08320D	197.333	171	AT4G27280.1	0.630023	0.641467	---	146	27	2.22317	0.00649388	up
BnaA10g13680D	874	739	AT5G22880.1	0.569867	0.545212	---	144.333	36.3333	1.80511	0.00385266	up
BnaA08g24710D	109	103	AT1G12500.1	0.331357	0.740944	---	141.667	51.6667	1.24277	0.0179968	up
BnaC03g25220D	4	8	AT2G45220.1	-0.635911	0.780119	---	134.333	17	2.78394	0.000326567	up
BnaA09g44070D	186.333	136.333	AT2G19580.1	0.690331	0.225201	---	121.333	48.3333	1.13399	0.032026	up
BnaC01g19450D	138.333	370.667	AT4G27280.1	-1.0789	0.256899	---	121	30	1.79972	0.0460296	up
BnaC03g14610D	556	628.667	AT5G54380.1	0.0865051	0.986074	---	120	36.3333	1.62952	0.0163114	up
BnaCnng22830D	344.333	254.333	AT2G17300.1	0.812817	0.263268	---	119.667	30.3333	1.76253	0.00236429	up
BnaA06g23380D	1711.33	1308.33	AT5G64260.1	0.667017	0.283394	---	114.333	36.3333	1.40567	0.00885885	up
BnaA06g40800D	113	78.3333	AT4G38400.1	0.83127	0.524735	---	111.333	16.6667	2.48839	0.00456528	up
BnaA05g20490D	94	124.667	AT3G19580.2	-0.24597	0.776931	---	102.667	42.3333	1.07474	0.0198974	up
BnaA01g15320D	405	561	AT4G26130.1	-0.211211	0.862223	---	101	35.6667	1.30041	0.0408891	up
BnaA08g11390D	21	51	AT4G34131.1	-1.00869	0.194335	---	96.3333	27.6667	1.64042	0.00558344	up
BnaC02g48820D	167.667	128.333	AT5G64260.1	0.625993	0.795441	---	94.3333	9.66667	3.02929	0.0134766	up
BnaA03g51180D	340.667	283	AT4G30960.1	0.535017	0.55312	---	94	26.6667	1.57765	0.0208257	up
BnaC09g50000D	18	15.6667	AT5G05340.1	0.432434	0.893054	---	82.6667	3.66667	4.22698	0.000291486	up
BnaC04g21720D	76.3333	64	AT3G61580.1	0.549649	0.38213	---	81.3333	30.3333	1.2109	0.0143429	up
BnaC05g47830D	10	0.666667	AT3G03380.1	4.33393	0.0772584	---	76.3333	2.33333	5.02391	0.00165831	up
BnaC05g45800D	40.3333	12	AT3G06030.1	2.08076	0.117302	---	75.3333	4.66667	3.83128	0.000417215	up
BnaA03g58620D	2697	4241	AT1G69100.1	-0.414703	0.663938	---	73.6667	20	1.64635	0.0115278	up
BnaA09g51530D	249	317	AT1G01120.1	-0.0353735	1	---	69	17.3333	1.77023	0.00149891	up
BnaA03g22360D	15.6667	16.3333	AT2G27500.1	0.196843	0.948656	---	67	14.6667	1.9918	0.0270792	up
BnaA10g11600D	16.3333	29.3333	AT5G57660.1	-0.729537	0.542432	---	65.6667	15.6667	1.87825	0.0107323	up
BnaA05g15580D	118.667	78.3333	AT1G50900.1	0.875281	0.0745036	---	62.6667	22.3333	1.28394	0.0100188	up
BnaA09g52860D	0	0	AT2G18370.1	0	1	---	60.3333	1	5.67797	0.00843152	up
BnaA01g35060D	49.3333	49.3333	AT4G20260.3	0.249994	0.880972	---	59.3333	15.6667	1.69471	0.0272978	up
BnaC03g35330D	80.6667	94.6667	AT3G07540.1	-0.0161172	1	---	52.3333	11.3333	2.04053	0.023997	up
BnaA09g50400D	99.6667	112.667	AT1G05190.1	0.080833	0.973507	---	50.3333	17.3333	1.30216	0.0441964	up
BnaA03g41970D	57	33	AT4G15550.1	1.06237	0.350284	---	41.6667	8.33333	2.17895	0.0386528	up
BnaC06g13400D	0	1.33333	AT5G41040.1	-2.54011	0.474287	---	40.3333	3.33333	3.4122	0.030218	up
BnaCnng13230D	35.6667	38.6667	AT5G65690.1	0.105206	1	---	40	2.66667	3.59577	0.00549153	up
BnaA03g34310D	124.667	97.3333	AT3G16850.1	0.640693	0.380998	---	38.3333	9	1.85849	0.00539428	up
BnaC06g27330D	1050	1004	AT1G65960.2	0.369396	0.577379	---	32.6667	9.66667	1.56091	0.0143429	up
BnaC09g09750D	0	0	AT2G18370.1	0	1	---	29.3333	0.333333	6.14952	0.0136926	up
BnaC01g42990D	0	2	AT1G58360.1	-2.9109	0.405205	---	26	1	4.56939	0.0329295	up
BnaA06g01730D	3.33333	3.66667	AT3G15450.1	0.130541	1	---	24.3333	1	4.39636	0.029961	up
BnaA10g00700D	54.6667	44.6667	AT1G01120.1	0.464992	0.791004	---	23	0.333333	5.8371	0.00109201	up
BnaA02g02010D	840	766.333	AT5G14130.1	0.449054	0.513474	---	22.3333	2	3.28314	0.000281062	up
BnaA09g30090D	412.333	671.667	AT1G70840.1	-0.452375	0.898687	---	21	0.666667	4.72178	0.0412372	up
BnaC07g27240D	0	1.66667	AT5G49520.1	-2.80662	0.529306	---	20	0	6.56889	0.0315874	up
BnaC08g06520D	483.333	813	---	-0.561652	0.680856	---	19	0.333333	5.51506	0.00301279	up
BnaC05g46300D	40.3333	4	AT3G05490.1	3.82882	0.0884205	---	14	0	6.06272	0.0412524	up
BnaA01g06750D	164.333	64.3333	AT4G30270.1	1.44557	0.422585	---	14	0	5.99158	0.00573934	up
BnaC05g00780D	58	74.6667	AT1G01120.1	-0.0541287	1	---	11	0.333333	4.70924	0.0386565	up
BnaC01g09900D	0.333333	0	AT4G28520.1	1.23601	0.829674	---	3961.67	12046.7	-1.88393	0.0133529	down
BnaC02g31830D	0	0	AT4G32110.1	0	1	---	1651.33	3053.33	-1.11131	0.0165989	down
BnaC04g00410D	66.6667	95.6667	AT1G02500.2	-0.310882	0.708808	---	1544	3455.67	-1.3616	5.54476e-05	down
BnaA01g04850D	492	390	AT4G32060.1	0.589197	0.325501	---	1219.33	2220.33	-1.09704	0.0174048	down
BnaC07g22700D	2	0	AT2G04925.1	3.74658	0.11241	---	1218.67	2375.33	-1.20155	0.0388533	down
BnaC04g41130D	90	124.333	AT2G30490.1	-0.225806	0.781707	---	1180.33	2496	-1.29477	1.32672e-05	down
BnaA03g23510D	349.333	493.333	AT5G50750.1	-0.169986	0.935265	---	1166.67	2815	-1.49632	0.042651	down
BnaCnng30950D	826.333	1590.33	AT3G13280.1	-0.686559	0.00299714	---	1139	6931	-2.80746	5.69561e-71	down
BnaCnng52250D	439.667	687.667	AT3G53260.1	-0.388253	0.440444	---	1129.33	2373.33	-1.25851	5.60414e-06	down
BnaA04g21230D	256.333	484.333	AT2G37040.1	-0.632742	0.344889	---	1016	1975.67	-1.15753	0.0338413	down
BnaC03g15540D	3183	4574.67	AT3G13920.1	-0.297933	0.371883	---	998.333	2132	-1.28824	1.13653e-13	down
BnaC06g08930D	45.6667	61	AT1G51680.1	-0.219495	0.869903	---	909.667	1788	-1.19143	0.025819	down
BnaA04g21240D	165.667	349.333	AT2G37040.1	-0.828119	0.177724	---	725	1523	-1.2763	0.0109722	down
BnaA09g30660D	181	188.333	AT1G22410.1	0.192482	0.817495	---	663.667	3058	-2.43519	3.33818e-21	down
BnaAnng27260D	879.333	1514.67	AT4G14880.4	-0.506273	0.177046	---	631	1314.33	-1.30245	2.93053e-08	down
BnaC05g17710D	149	211	AT1G22410.1	-0.146586	0.940251	---	522.667	2968.33	-2.7111	7.12903e-10	down
BnaA06g00400D	101.333	162.667	AT1G55320.1	-0.432222	0.488358	---	512.667	1128.67	-1.39213	1.58597e-05	down
BnaA04g04000D	341.667	541	AT3G62210.1	-0.407264	0.472747	---	484.667	1575.33	-1.92938	4.38306e-12	down
BnaA06g31990D	510	798.667	AT3G27570.1	-0.327738	0.277023	---	453.333	803	-1.0347	6.98182e-09	down
BnaA10g14480D	2365.33	1759	AT5G21105.1	0.701011	0.20261	---	452.667	1349	-1.77841	3.81541e-07	down
BnaA04g04830D	171	280.333	AT3G53260.1	-0.443684	0.394175	---	406	1654.33	-2.23079	4.21903e-18	down
BnaC07g06590D	176	376	AT2G17710.1	-0.832325	0.133657	---	381.333	1351	-2.05341	3.04854e-09	down
BnaAnng07990D	73.3333	154.333	AT5G47910.1	-0.891659	0.0192527	---	355.667	940.333	-1.64096	5.4085e-11	down
BnaC08g17310D	242	377.333	AT1G17290.1	-0.379728	0.42354	---	344.667	810.333	-1.45423	4.47987e-09	down
BnaC07g44690D	76.3333	154	AT4G34050.1	-0.764592	0.103769	---	339	955.667	-1.70892	1.54569e-09	down
BnaA05g11950D	16.6667	31.6667	AT2G30490.1	-0.719741	0.534656	---	338.333	1236.67	-2.04469	0.000411472	down
BnaC03g33530D	30.6667	59	AT3G03780.3	-0.627649	0.60167	---	338.333	2417.33	-3.06154	7.83233e-09	down
BnaA05g20420D	14108	15081.7	AT3G20520.1	0.158562	0.938101	---	337.333	1199.33	-2.11017	8.77342e-05	down
BnaA10g14270D	804.333	1099.67	AT5G22020.1	-0.177602	0.894292	---	336.333	650.667	-1.15825	0.0464496	down
BnaA09g33560D	245	385	AT3G53260.1	-0.352937	0.604469	---	335	1400.33	-2.28206	4.37472e-14	down
BnaC05g51950D	285.333	233	---	0.665753	0.333851	---	312	717.333	-1.37767	0.00413522	down
BnaA07g16060D	72.6667	137.333	AT3G53260.1	-0.607751	0.278258	---	292.333	1256.67	-2.33832	7.75251e-16	down
BnaCnng14760D	53.6667	56	AT1G63300.1	0.21237	0.880783	---	291.333	655	-1.37376	0.00833024	down
BnaA04g13980D	199.667	391.667	AT2G23910.1	-0.729454	0.0368881	---	291.333	1072	-2.08357	2.87918e-21	down
BnaA08g30840D	0	0	AT4G25870.1	0	1	---	274.667	603.667	-1.37907	0.000201726	down
BnaA04g22130D	119.667	165	AT2G38670.1	-0.216083	0.845376	---	235.333	481.667	-1.22215	0.00897389	down
BnaC01g26290D	341.667	495.667	AT3G49780.1	-0.238973	0.821159	---	226.333	1016.67	-2.39044	4.99373e-11	down
BnaA01g20450D	162.667	274.333	AT3G48690.1	-0.485727	0.46394	---	221.333	511.667	-1.41138	0.000361822	down
BnaC03g70870D	94.3333	181.667	AT1G55840.1	-0.796356	0.305784	---	220.333	459	-1.2532	0.00810909	down
BnaC09g49020D	229.667	464	AT5G06530.1	-0.781199	0.168227	---	216.333	1490.67	-3.00194	1.1877e-20	down
BnaC09g50440D	90.3333	111	AT5G04870.1	0.00477137	1	---	209.333	405	-1.17751	0.00182162	down
BnaCnng19930D	252.667	366	AT1G09540.1	-0.263996	0.8201	---	205.333	475	-1.43927	0.00776074	down
BnaC08g34430D	6.33333	2.66667	AT2G23540.1	1.55461	0.232725	---	204.333	867.333	-2.31077	4.21572e-10	down
BnaC06g23440D	205.667	271	AT1G73760.1	-0.0966968	0.943522	---	204	662	-1.90864	2.13551e-10	down
BnaC04g23360D	137.333	214.333	AT3G58780.3	-0.493184	0.241793	---	203	708	-2.00087	3.02891e-17	down
BnaA08g06180D	110.333	166.667	AT1G36160.2	-0.264822	0.872348	---	202	491	-1.54664	0.0289128	down
BnaC08g07960D	171.333	172.667	AT5G35550.1	0.277416	0.678758	---	192	387.333	-1.26045	4.58476e-05	down
BnaA04g17570D	41.6667	114	AT2G30490.1	-1.27632	0.154707	---	187.333	1528	-3.21357	6.53678e-09	down
BnaA08g26130D	2002	2960.33	AT1G09790.1	-0.306533	0.648192	---	177.333	352.667	-1.22854	0.000853818	down
BnaA06g30560D	325.333	390	AT5G47870.1	0.0336576	1	---	173.333	317	-1.08674	0.00351273	down
BnaC01g27170D	70.6667	120	AT1G56230.1	-0.534994	0.495178	---	169.667	332.667	-1.16814	0.0367129	down
BnaC03g00260D	101.333	192.667	AT5G01450.1	-0.658562	0.133514	---	167	471.667	-1.7027	1.33617e-10	down
BnaC02g04950D	647	866	AT5G13710.2	-0.13852	0.879548	---	160.333	313.333	-1.20095	0.000125602	down
BnaC07g51220D	101	100	AT4G36940.1	0.255701	0.805327	---	155.667	294	-1.11768	0.0321548	down
BnaC01g04850D	1396.33	1432.33	AT4G33330.1	0.201961	0.809567	---	154	574.667	-2.09987	2.43085e-12	down
BnaC05g32380D	8034.67	10369.7	AT3G20520.1	-0.124401	0.960886	---	150.333	721.333	-2.53935	5.43308e-07	down
BnaC04g38910D	55.3333	56.6667	AT3G01970.1	0.328514	0.685593	---	144	353.667	-1.47173	5.33998e-06	down
BnaA05g04720D	64	79.3333	AT2G45290.1	-0.0638291	0.983251	---	142	284	-1.19092	0.00121563	down
BnaC08g06560D	35.3333	70	AT1G36160.2	-0.688919	0.309986	---	139.667	368	-1.60551	6.11167e-05	down
BnaC04g31630D	48	94	AT5G39520.1	-0.659847	0.317419	---	134	254.333	-1.0988	0.031632	down
BnaA06g13330D	31.6667	36.6667	AT1G19230.1	0.0458554	1	---	132.667	285.333	-1.31522	0.00318803	down
BnaC06g37820D	150	234.333	AT1G77060.1	-0.396226	0.525303	---	132.667	408.333	-1.84412	2.86297e-09	down
BnaA03g56100D	111.667	188.667	AT5G20580.2	-0.471377	0.245967	---	130.333	369.333	-1.71469	8.57607e-14	down
BnaC04g08190D	26.6667	65	AT2G37040.1	-1.00721	0.313333	---	121.667	1327.33	-3.64629	5.85451e-12	down
BnaC08g26010D	520.333	758.333	AT3G55120.1	-0.271166	0.651116	---	121.333	384.333	-1.88176	1.84318e-12	down
BnaC03g10160D	83	150.333	AT5G20580.2	-0.66575	0.108244	---	118	209.333	-1.04767	0.000224028	down
BnaA02g22500D	0	0	AT5G44120.3	0	1	---	106.667	1077.67	-3.62869	2.99559e-11	down
BnaA03g00360D	73	132.667	AT5G01450.1	-0.62729	0.144558	---	105.667	316.667	-1.79663	1.83687e-13	down
BnaA02g03860D	359.667	560	AT5G18000.1	-0.3846	0.50231	---	103.333	343.333	-1.95591	3.02407e-11	down
BnaC03g16960D	12.6667	31.3333	AT2G30490.1	-1.14261	0.200934	---	98.3333	1251	-3.868	1.24622e-19	down
BnaA02g05780D	96.3333	151	AT5G22630.1	-0.39015	0.676923	---	98	207.667	-1.25917	0.0315874	down
BnaC05g18500D	0	0.666667	AT1G23200.1	-1.59275	0.72412	---	97.3333	301	-1.8832	0.00219497	down
BnaC03g05680D	46.6667	76.6667	AT5G12950.1	-0.468874	0.482877	---	94.6667	180.667	-1.12061	0.00332741	down
BnaC05g14100D	95.3333	70	AT1G18410.1	0.598585	0.863826	---	94.3333	178.667	-1.16747	0.0348636	down
BnaA03g28400D	11	10.6667	AT3G03780.3	0.30871	0.846614	---	93.6667	576.333	-2.86237	1.1931e-18	down
BnaA05g07370D	10.6667	31	AT2G37040.1	-1.25847	0.0931544	---	90.6667	1226.33	-3.94665	3.99504e-30	down
BnaCnng69290D	68	149.333	AT5G49100.1	-0.852872	0.0437451	---	90.3333	195.333	-1.32652	1.98293e-06	down
BnaA04g01810D	83.6667	99.6667	AT3G58780.3	-0.00860093	1	---	87.6667	272.667	-1.88509	0.000476586	down
BnaC01g11460D	30	61.6667	AT4G18960.1	-0.825435	0.132576	---	87.6667	223	-1.55265	1.8621e-06	down
BnaC09g36580D	182	266.333	AT5G22020.1	-0.231885	0.760502	---	87	245	-1.6987	5.22661e-08	down
BnaC02g33320D	0	0.333333	AT5G47530.1	-0.687591	0.93254	---	83.6667	300	-2.05579	8.07549e-10	down
BnaA09g40110D	201	266.667	AT4G27830.1	-0.145336	0.885992	---	82.3333	210	-1.58267	9.92194e-07	down
BnaC02g38520D	70	143	AT5G48380.1	-0.729325	0.434446	---	81.3333	182.333	-1.40435	0.0280987	down
BnaCnng39690D	187	183.333	AT4G36920.2	0.301315	0.650411	---	77	136.333	-1.06931	0.00692605	down
BnaA03g34550D	119.667	78.3333	AT3G17510.1	0.946872	0.16251	---	75.3333	284.333	-2.12009	2.62124e-06	down
BnaC09g45170D	37	42	AT5G11420.1	0.120698	0.993337	---	75	310	-2.33154	0.0481722	down
BnaA09g27140D	228.667	358.333	AT1G28680.1	-0.399209	0.621132	---	70.6667	146.667	-1.27855	0.0161154	down
BnaA05g05570D	68	119.667	AT2G40070.1	-0.460248	0.454835	---	70.3333	128.333	-1.08718	0.0193946	down
BnaC04g15190D	39.6667	49.3333	AT2G28940.2	-0.1125	0.958841	---	69	140	-1.24851	0.0208909	down
BnaC06g36670D	35.3333	22	AT1G76040.2	1.00384	0.421947	---	68.6667	293.667	-2.31712	0.00398837	down
BnaA04g25780D	1	4.66667	AT2G44590.3	-1.95456	0.326349	---	68	208.667	-1.81872	0.000390642	down
BnaCnng65810D	33.6667	71	AT4G24610.1	-0.894983	0.29364	---	68	142	-1.29977	0.0262729	down
BnaA08g20230D	953	1136.33	AT1G24000.1	-0.0545508	0.998781	---	66	142	-1.29588	0.0462292	down
BnaC03g23410D	49.6667	51.6667	AT2G41540.3	0.281259	0.801274	---	65	162	-1.51867	0.000895797	down
BnaC09g42830D	22.3333	54	AT5G14700.1	-1.01725	0.222341	---	64	239.667	-2.07652	5.38892e-05	down
BnaA03g42520D	66	154	AT4G16380.1	-0.939527	0.026699	---	60.6667	111	-1.08881	0.00557153	down
BnaA01g20950D	169.667	337.667	AT3G49780.1	-0.670319	0.432849	---	56	907.333	-4.22495	8.16746e-22	down
BnaC03g26960D	84.6667	134.333	AT2G26170.1	-0.41828	0.690916	---	54.3333	146.333	-1.64406	0.00406013	down
BnaC05g36830D	52	44.6667	AT1G14170.3	0.451869	0.79898	---	54	158.333	-1.72184	0.0115278	down
BnaA10g25680D	1709.67	1762.67	AT5G04500.1	0.22008	0.786595	---	54	154.333	-1.70569	1.21561e-06	down
BnaC04g24160D	0.666667	4.66667	AT2G41790.1	-2.57319	0.242881	---	52.6667	150	-1.69811	0.00649388	down
BnaC04g56240D	41.3333	67	AT2G23910.1	-0.322212	0.838211	---	52.3333	136	-1.58658	0.0464496	down
BnaA05g19250D	95	190.667	AT3G19930.1	-0.761106	0.149155	---	51.3333	975.333	-4.45123	5.43267e-45	down
BnaA08g28670D	986.333	1070.33	AT1G06550.1	0.079083	0.97695	---	51	1011.33	-4.50643	4.51179e-37	down
BnaC07g51190D	206.333	234.667	AT4G36945.1	0.0749524	0.974836	---	49.6667	98.6667	-1.24465	0.013076	down
BnaA03g16970D	19	13.3333	AT2G37080.1	0.624992	0.608465	---	47.3333	135	-1.74321	0.000127355	down
BnaA06g01420D	1069	1670.33	AT1G54030.1	-0.360995	0.77963	---	47	144.667	-1.88719	0.00362544	down
BnaA06g30430D	10.6667	10	AT5G48100.1	1.86194	0.593718	---	46.6667	311.667	-2.94422	2.40788e-06	down
BnaA05g06190D	7	23.6667	AT2G38950.1	-1.54191	0.114884	---	46	114	-1.52256	0.0458025	down
BnaA10g14140D	61.6667	63.6667	AT3G44220.1	0.181818	0.941858	---	46	193.667	-2.30476	0.000573819	down
BnaAnng07790D	43.3333	33.6667	---	0.85081	0.323124	---	45.3333	113	-1.54621	0.00346135	down
BnaCnng54190D	85	89.6667	AT1G71530.1	0.156118	0.911003	---	44	89.3333	-1.22621	0.0218644	down
BnaC09g31650D	7	11.6667	AT5G55250.1	-0.345807	0.917687	---	43.3333	261.333	-2.73599	0.00649388	down
BnaA05g06130D	39.6667	104	AT2G39090.1	-1.19357	0.135074	---	42.6667	147.667	-2.03399	0.000711461	down
BnaA08g29560D	19	26.6667	AT1G51340.2	-0.229503	0.933507	---	41.3333	282.333	-2.96947	8.09967e-06	down
BnaC05g07800D	83	218.333	AT1G10060.2	-1.03051	0.325883	---	40.6667	260	-2.82537	2.66356e-05	down
BnaAnng15360D	6.66667	4.33333	AT4G34860.2	0.910666	0.615334	---	40	162	-2.25187	0.00383135	down
BnaA10g17440D	1160	829	AT5G17220.1	0.761711	0.528609	---	38.3333	388.667	-3.65974	6.45126e-09	down
BnaA07g18120D	380	617.667	AT3G59030.1	-0.434861	0.643186	---	37.3333	450.667	-3.74226	1.37036e-18	down
BnaA03g00550D	99.3333	194.333	AT5G02580.1	-0.667397	0.287757	---	36.6667	78.6667	-1.33326	0.0131216	down
BnaA07g32170D	55.3333	125.667	AT1G75840.1	-0.952443	0.0466039	---	36.3333	66.3333	-1.08419	0.0317238	down
BnaC05g34640D	31.6667	79	AT3G50700.1	-0.972841	0.191019	---	35.3333	121	-2.00265	8.21912e-05	down
BnaC08g12180D	123	271.667	AT4G26420.1	-0.917554	0.417921	---	33	528.667	-4.31549	2.43085e-12	down
BnaC05g32770D	151	187	AT3G19930.1	-0.172907	0.936211	---	31.6667	778.667	-4.8317	1.30377e-21	down
BnaA06g36310D	0	1.33333	AT5G44120.3	0	1	---	31.6667	728.333	-4.83139	1.40689e-11	down
BnaC03g33640D	5222.33	7615.33	AT3G04280.3	-0.283419	0.82831	---	31.3333	5481	-7.70231	9.51246e-70	down
BnaA09g27350D	438.667	285.333	AT1G28330.1	0.921467	0.252182	---	31	121.667	-2.12315	0.000846238	down
BnaA06g40300D	26	59.6667	AT5G46730.2	-0.847919	0.796745	---	31	743.333	-4.89524	0.000534074	down
BnaA09g02570D	10.6667	10.6667	AT3G29200.1	0.368863	0.879189	---	28	145.333	-2.63322	0.000477909	down
BnaC02g41690D	446.333	501	AT5G23260.2	0.0685758	0.977411	---	27	67	-1.53293	0.000709235	down
BnaA05g05880D	39.3333	84	AT1G53750.1	-0.871117	0.179354	---	26.3333	72.3333	-1.69082	0.000639951	down
BnaA01g09760D	1	7	AT4G18960.1	-2.25331	0.232482	---	26	175	-2.90391	2.32346e-08	down
BnaA03g46790D	26	17.6667	AT4G24550.2	0.753692	0.632449	---	26	118	-2.37276	0.00788932	down
BnaA03g50190D	7.33333	7.66667	AT4G30470.1	0.175347	0.964323	---	25	122.333	-2.48268	2.56908e-05	down
BnaA07g18970D	26.6667	44	AT3G61700.2	-0.607874	0.577839	---	22.6667	72	-1.90844	0.00456528	down
BnaAnng05480D	19	50.6667	AT5G45275.1	-1.17357	0.0715992	---	22.6667	146.667	-2.88022	1.92399e-13	down
BnaA09g21170D	0	1	AT4G12030.2	-1.54939	0.750098	---	21.6667	81	-2.09548	0.0135256	down
BnaA02g07190D	0	3.66667	AT5G59050.1	-4.05659	0.0747968	---	21.3333	84.3333	-2.21674	0.00465222	down
BnaA03g47270D	76	91.3333	AT4G25300.1	0.249854	0.813477	---	21	49	-1.43156	0.00885885	down
BnaCnng66150D	83	153.333	AT5G21105.1	-0.48058	0.584465	---	20	318	-4.19834	5.32929e-23	down
BnaC03g41600D	40	53.6667	AT3G20390.1	-0.0980801	0.973873	---	19.6667	49.3333	-1.5469	0.0203057	down
BnaA08g20870D	0	0	AT1G22410.1	0	1	---	19.3333	234.333	-3.66068	0.000319012	down
BnaA06g39270D	173.667	145	AT2G17450.1	0.581534	0.590067	---	19.3333	62.6667	-1.85968	0.0146513	down
BnaCnng77870D	0	0.666667	AT1G48130.1	-1.55782	0.75371	---	19	150	-3.17635	0.00307169	down
BnaA05g05000D	202.333	207	AT2G45650.1	0.20982	0.8203	---	19	83.6667	-2.36497	1.08421e-09	down
BnaA01g30370D	983.333	746	AT3G12700.1	0.662937	0.144443	---	19	119.667	-2.84049	6.24004e-16	down
BnaC02g05680D	117.333	205.667	AT5G14700.1	-0.501838	0.728867	---	18.3333	138	-3.15036	2.25614e-06	down
BnaC07g19750D	1216.33	1171	AT5G47590.1	0.357691	0.695047	---	18	41.3333	-1.39836	0.0490094	down
BnaC08g06850D	46.6667	78.6667	AT1G34580.1	-0.430476	0.812669	---	17.6667	161	-3.32984	4.71305e-06	down
BnaA07g19690D	210	213	AT1G79840.2	0.257203	0.878726	---	17.6667	240.667	-4.03355	6.30162e-14	down
BnaA10g24440D	19.6667	38	AT5G06530.1	-0.887672	0.754484	---	17.3333	1418.33	-6.53812	1.88567e-08	down
BnaC07g14980D	13	20.6667	---	-5.47518	0.00887506	---	17	112.667	-2.92856	0.0187855	down
BnaA07g33410D	4	0.666667	AT1G77240.1	3.17824	0.375633	---	16.3333	430.333	-4.87213	0.0315874	down
BnaA08g27280D	25.6667	214	AT1G02930.2	-2.92008	0.0980606	---	15	315.333	-4.67957	0.000925852	down
BnaC02g46020D	13	18	AT1G65810.1	-0.263262	0.933539	---	14.6667	64.3333	-2.34289	0.017251	down
BnaCnng59540D	0	0	AT1G22410.1	0	1	---	13.6667	132.667	-3.49609	7.83628e-10	down
BnaAnng00730D	13.3333	17.3333	AT5G03610.1	0.0683881	1	---	12.6667	73.3333	-2.6735	0.000685332	down
BnaA10g25120D	772.333	1905.67	AT5G05270.2	-1.0167	0.183466	---	12.3333	3192	-8.25544	1.44999e-62	down
BnaA09g10710D	62	27.6667	AT1G12520.1	1.42948	0.078847	---	11.6667	54.6667	-2.43488	0.00035814	down
BnaC03g09800D	18.3333	60	AT5G19855.1	-1.48811	0.0940674	---	10.3333	116	-3.6813	2.53859e-09	down
BnaC09g10980D	2.33333	13	AT1G12520.1	-2.18515	0.203433	---	10	68.3333	-3.05301	0.00897389	down
BnaA05g05760D	15	12.3333	AT2G39800.4	0.527237	0.833695	---	10	60	-2.8215	0.0103466	down
BnaC01g02370D	2.33333	2.33333	AT4G36250.1	0.237243	0.980426	---	8.66667	95.3333	-3.68177	0.000172496	down
BnaAnng30140D	1034.67	1217	AT5G23260.2	0.0312582	1	---	8.66667	42	-2.47504	1.14074e-07	down
BnaC06g37960D	0	0	AT1G77240.1	0	1	---	8.33333	115.333	-4.02865	2.98697e-06	down
BnaCnng66420D	380.667	484	AT3G53140.1	-0.0717857	0.986074	---	8.33333	32	-2.13648	0.00102598	down
BnaA10g18380D	44.6667	86.3333	AT5G15900.1	-0.636498	0.600675	---	8.33333	42.6667	-2.5443	0.000458178	down
BnaA03g39500D	808	935.333	AT5G23260.2	0.0305192	1	---	8.33333	21.6667	-1.5897	0.0377096	down
BnaA05g32030D	9.33333	27	AT3G05130.1	-1.33017	0.481873	---	7.66667	59.6667	-3.24999	0.0167647	down
BnaC03g34540D	0	1.33333	AT3G06070.1	-2.56837	0.386044	---	6.33333	272	-5.61929	7.79825e-26	down
BnaA01g01360D	12.6667	8	AT4G36250.1	0.831197	0.616505	---	6.33333	113.333	-4.36579	4.27376e-09	down
BnaC08g03160D	28.6667	43	AT1G48960.1	-0.290025	0.878922	---	6	34.3333	-2.6801	0.000745009	down
BnaC06g15850D	32	28.3333	AT3G56240.1	0.541033	0.779865	---	6	113.333	-4.3999	8.78112e-08	down
BnaC04g12040D	0	0	AT1G65960.2	0	1	---	5.66667	56.6667	-3.6072	0.0137168	down
BnaC06g08540D	291	206.667	AT1G35420.1	0.772776	0.26254	---	5	16.6667	-1.95228	0.0351403	down
BnaCnng76100D	53	50	AT3G25610.1	0.345002	0.816736	---	4.66667	18.6667	-2.22256	0.0240568	down
BnaC05g10210D	85	61.6667	AT1G13970.1	0.754454	0.270121	---	4.33333	16.3333	-2.11468	0.0143429	down
BnaA04g26390D	70.3333	67.3333	AT2G45750.1	0.186825	0.977739	---	4.33333	36.3333	-3.22088	0.0266508	down
BnaA02g15190D	92	134.667	AT1G70830.3	-0.26959	0.94114	---	4	33.3333	-3.29488	0.011618	down
BnaC06g18950D	288	395.667	AT1G79840.2	-0.172081	0.835646	---	3.66667	532	-7.38651	4.77704e-47	down
BnaC06g40400D	19.6667	41.6667	AT1G80610.1	-0.971776	0.394175	---	3.66667	17	-2.3862	0.0277903	down
BnaC05g13380D	64	82.6667	AT1G17200.1	-0.0420177	1	---	3.33333	15.3333	-2.41785	0.0345879	down
BnaC04g43040D	6.33333	3	AT2G32530.1	1.62404	0.409948	---	3.33333	62	-4.48945	8.78545e-06	down
BnaA03g44890D	4.33333	15	AT4G21760.1	-1.50286	0.467205	---	3	26.6667	-3.39909	0.0407618	down
BnaA10g14560D	238.333	297.667	AT5G21150.1	-0.0469459	1	---	3	44.3333	-4.09506	8.17696e-08	down
BnaA03g15090D	179.667	241	AT2G32765.1	-0.0825257	0.968632	---	2.66667	11.3333	-2.30674	0.0270792	down
BnaC09g36860D	259	337.667	AT5G21150.1	-0.128637	0.96082	---	2.66667	114	-5.59772	2.2205e-14	down
BnaA04g13370D	318.667	431.667	---	-0.162163	0.88863	---	2.66667	888	-8.60434	3.80141e-45	down
BnaA07g26520D	1.66667	0.333333	AT1G67600.1	2.51654	0.439596	---	2.33333	46	-4.46037	0.000106291	down
BnaC04g44460D	19.6667	10.6667	AT2G35580.1	1.07664	0.542091	---	2.33333	20.6667	-3.26783	0.0226331	down
BnaA05g30010D	1	3.33333	AT3G07600.1	-1.50117	0.632086	---	2.33333	29	-3.89639	0.00655919	down
BnaA05g27480D	62.3333	97	AT3G11580.1	-0.416402	0.75562	---	2.33333	15.3333	-2.94918	0.00686386	down
BnaC04g15180D	21	24.3333	AT2G28930.3	0.0430425	1	---	2	14.3333	-3.06248	0.00922237	down
BnaA03g07790D	6.33333	31.3333	AT5G19855.1	-2.06415	0.101868	---	2	37.6667	-4.43201	5.38892e-05	down
BnaC09g24870D	26	63.3333	AT4G09820.1	-1.09793	0.301116	---	1.66667	434.333	-8.25026	6.83518e-21	down
BnaCnng75800D	503.333	658.667	AT5G21150.1	-0.164917	0.919586	---	1.66667	144	-6.61294	1.70536e-16	down
BnaA03g21400D	0	2.33333	AT2G46410.1	-3.38778	0.233624	---	1.33333	46.6667	-5.36653	7.49353e-05	down
BnaA07g05850D	0	5.33333	AT4G36250.1	-4.5522	0.0574421	---	1.33333	31.6667	-4.70326	0.000925852	down
BnaA05g25700D	90	36.3333	AT3G13710.1	1.51285	0.0716021	---	1	17	-4.30576	0.00175764	down
BnaA01g13610D	169.333	217.333	AT4G24130.1	-0.0432745	1	---	1	27.6667	-5.00365	7.40293e-06	down
BnaC09g49210D	35.3333	104	---	-1.16749	0.6695	---	1	418.667	-8.78085	1.04038e-08	down
BnaA07g29070D	105	178.333	AT1G71030.1	-0.472404	0.451611	---	0.666667	154.667	-8.06424	1.02564e-11	down
BnaA05g01210D	40.6667	82.3333	AT2G46650.1	-0.715132	0.400305	---	0.666667	66.6667	-6.85481	9.05278e-08	down
BnaC07g51290D	31.6667	101.667	AT4G39940.1	-1.36425	0.0734743	---	0.666667	11.6667	-4.34215	0.013188	down
BnaA07g16930D	0	0	AT3G56630.1	0	1	---	0.333333	55.3333	-7.46753	1.32449e-05	down
BnaC02g03000D	0	0.666667	AT5G03610.1	-1.5242	0.79149	---	0.333333	29.3333	-6.55784	0.00371562	down
BnaC07g14120D	0	5	---	-4.28016	0.195903	---	0.333333	18.6667	-5.89518	0.0365825	down
BnaA06g11010D	36	192.667	AT1G16410.1	-2.08345	0.286596	---	0	1170.67	-12.8324	5.13239e-14	down
BnaA04g29280D	6.66667	10.6667	AT1G43080.1	-0.648227	0.912762	---	0	18.6667	-6.85802	0.0121597	down
BnaC06g32180D	42.3333	88.3333	AT1G71030.1	-0.746968	0.332471	---	0	99.6667	-9.28116	1.9301e-11	down
BnaC06g36130D	0	2	AT1G75360.1	-2.73984	0.601022	---	0	23	-7.17649	0.00298855	down
BnaC03g76760D	100.333	234	AT2G01520.1	-0.891078	0.138752	---	0	5.66667	-5.14023	0.00634829	down
BnaC08g34750D	12.6667	19.3333	AT2G23000.1	-0.38032	0.886041	---	0	22.6667	-7.16017	1.88785e-05	down
BnaC03g20650D	86	110.333	AT2G37260.1	-0.0762816	0.995358	---	0	38.6667	-7.90645	9.49893e-08	down
BnaA03g28500D	43.3333	145.333	AT3G04150.2	-1.59048	0.0661204	---	0	809.667	-12.3014	4.77221e-19	down
BnaC01g38610D	359	253.667	AT3G12700.1	0.751084	0.204438	---	0	9	-5.81011	0.000539393	down
BnaC02g07110D	0	4.33333	AT5G17220.1	-2.12838	0.646648	---	0	33.3333	-7.70989	3.00536e-05	down
BnaA04g11540D	0	0.333333	AT5G39130.1	-0.687605	0.936297	---	0	90	-9.12432	1.77523e-09	down
BnaC07g51200D	38.6667	52.3333	---	-0.16342	0.965502	---	0	4.33333	-4.76629	0.0391416	down
BnaC06g44000D	48.6667	121.667	---	-1.00722	0.235287	---	0	126.667	-9.63426	6.82204e-12	down
BnaC04g35470D	545	779.667	---	-0.273363	0.874386	---	0	627.667	-11.944	2.8114e-18	down

## Sheet: Table S6
Table S6 Enriched GO terms of DEGs between aacc and WT during seed development using Blast2GO. Three major functional categories were grouped: biological process (P), cellular component (C), and molecular function (F).
Term	Term_ID	Term-type	Input number	Background number	P-Value	Corrected P-Value	Enrich Factor	Gene_ID
down-DEGs between aacc and WT at 14 DAF
response to abiotic stimulus	GO:0009628	BP	100	1760	1.6436e-31	3.28228e-28	0.0568182	BnaC03g39830D|BnaA05g01560D|BnaA05g06680D|BnaA10g00780D|BnaC06g14510D|BnaC04g00640D|BnaA05g05740D|BnaC03g46170D|BnaC07g34180D|BnaC03g06120D|BnaC03g61150D|BnaAnng05270D|BnaC05g01540D|BnaA01g30570D|BnaC07g07150D|BnaC01g20320D|BnaC01g27600D|BnaA07g31420D|BnaA03g04590D|BnaA05g06760D|BnaA01g36840D|BnaA10g01510D|BnaA05g16480D|BnaC05g30670D|BnaA07g25210D|BnaA03g14010D|BnaAnng12520D|BnaC09g49920D|BnaC01g…
response to temperature stimulus	GO:0009266	BP	50	493	1.12088e-25	7.46135e-23	0.10142	BnaC03g39830D|BnaA05g01560D|BnaC01g38510D|BnaC06g23110D|BnaA03g53750D|BnaC09g42450D|BnaA10g00780D|BnaC03g37680D|BnaC04g00640D|BnaAnng12050D|BnaC02g02300D|BnaA02g10410D|BnaC07g34180D|BnaC03g78270D|BnaA02g21330D|BnaC04g18270D|BnaAnng12070D|BnaAnng17890D|BnaC05g12240D|BnaA01g30490D|BnaA05g01050D|BnaC02g00800D|BnaA03g58470D|BnaC06g13860D|BnaC01g27600D|BnaC09g49920D|BnaA01g30570D|BnaA05g01090D|BnaA02g…
response to stimulus	GO:0050896	BP	165	5369	5.50846e-23	2.7501e-20	0.030732	BnaC03g39830D|BnaA05g01560D|BnaA05g06680D|BnaA10g00780D|BnaC07g43160D|BnaC04g00640D|BnaA05g05740D|BnaC05g17260D|BnaA03g21970D|BnaA09g29090D|BnaC07g34180D|BnaC08g24360D|BnaC03g06120D|BnaC06g17050D|BnaC03g61150D|BnaA08g02220D|BnaC06g23110D|BnaAnng05270D|BnaA04g14170D|BnaC05g01540D|BnaA01g30570D|BnaC07g07150D|BnaC05g41940D|BnaC05g30670D|BnaA06g21470D|BnaC04g13950D|BnaA07g31420D|BnaA03g24840D|BnaC03g…
flavonoid biosynthetic process	GO:0009813	BP	28	130	1.66417e-22	6.64668e-20	0.215385	BnaA02g03440D|BnaA09g15710D|BnaC07g45760D|BnaCnng45660D|BnaC08g26020D|BnaC08g22640D|BnaC03g06120D|BnaC04g18950D|BnaC09g40740D|BnaC01g29820D|BnaAnng34790D|BnaC09g50050D|BnaC06g17050D|BnaA09g22810D|BnaC09g43250D|BnaA01g36200D|BnaC05g30670D|BnaA03g04590D|BnaA07g37900D|BnaA09g34840D|BnaA10g19670D|BnaC09g17150D|BnaC02g05070D|BnaA03g45610D|BnaC07g37670D|BnaC01g14310D|BnaA09g31780D|BnaA01g12530D
flavonoid metabolic process	GO:0009812	BP	28	144	1.86115e-21	5.30959e-19	0.194444	BnaA02g03440D|BnaA09g15710D|BnaC07g45760D|BnaCnng45660D|BnaC08g26020D|BnaC08g22640D|BnaC03g06120D|BnaC04g18950D|BnaC09g40740D|BnaC01g29820D|BnaAnng34790D|BnaC09g50050D|BnaC06g17050D|BnaA09g22810D|BnaC09g43250D|BnaA01g36200D|BnaC05g30670D|BnaA03g04590D|BnaA07g37900D|BnaA09g34840D|BnaA10g19670D|BnaC09g17150D|BnaC02g05070D|BnaA03g45610D|BnaC07g37670D|BnaC01g14310D|BnaA09g31780D|BnaA01g12530D
response to inorganic substance	GO:0010035	BP	49	804	1.60298e-16	2.46242e-14	0.0609453	BnaAnng12070D|BnaC05g14070D|BnaA05g01560D|BnaC01g38510D|BnaC06g23110D|BnaA10g00780D|BnaC03g37680D|BnaAnng13800D|BnaAnng12050D|BnaC02g02300D|BnaC03g78270D|BnaA02g21330D|BnaC04g18270D|BnaAnng17890D|BnaC03g61150D|BnaA01g30490D|BnaA05g06890D|BnaA05g01050D|BnaC02g00800D|BnaC06g40270D|BnaAnng01320D|BnaC06g13860D|BnaC01g27600D|BnaC09g49920D|BnaA01g30570D|BnaA02g00030D|BnaC07g07150D|BnaC01g20320D|BnaC01g…
response to oxidative stress	GO:0006979	BP	36	424	1.83786e-16	2.62158e-14	0.0849057	BnaA05g01560D|BnaC01g38510D|BnaC06g23110D|BnaC01g20320D|BnaC02g05070D|BnaC03g37680D|BnaAnng13800D|BnaA09g21860D|BnaA03g21970D|BnaC02g02300D|BnaC03g78270D|BnaA02g21330D|BnaC03g06120D|BnaCnng76180D|BnaA01g30490D|BnaA08g02220D|BnaC08g24360D|BnaAnng01320D|BnaA03g14580D|BnaC05g01540D|BnaA01g30570D|BnaC09g43250D|BnaC04g13950D|BnaA07g31420D|BnaCnng27540D|BnaA03g04590D|BnaC03g49360D|BnaC06g14510D|BnaA05g…
response to virus	GO:0009615	BP	18	75	1.24839e-15	1.55815e-13	0.24	BnaC04g18270D|BnaAnng12070D|BnaA09g29110D|BnaAnng32610D|BnaA02g00030D|BnaC05g12240D|BnaA01g30490D|BnaAnng40930D|BnaA03g32320D|BnaC01g27600D|BnaA05g06890D|BnaC01g38510D|BnaC03g37680D|BnaC02g00800D|BnaA08g23680D|BnaAnng12050D|BnaC08g16850D|BnaA09g29090D
protein folding	GO:0006457	BP	27	251	6.60834e-15	6.94571e-13	0.10757	BnaC01g38510D|BnaA02g35440D|BnaC03g37680D|BnaAnng12050D|BnaA09g23070D|BnaA02g00030D|BnaC04g18270D|BnaA09g55990D|BnaC05g12240D|BnaA01g30490D|BnaA02g08820D|BnaC02g00800D|BnaC05g52180D|BnaA09g43710D|BnaC06g13860D|BnaC01g27600D|BnaC02g12750D|BnaAnng12070D|BnaC01g16200D|BnaA09g29090D|BnaCnng23000D|BnaA05g06380D|BnaA08g23680D|BnaA09g29110D|BnaA03g32320D|BnaA04g00440D|BnaC08g16850D
interspecies interaction between organisms	GO:0044419	BP	21	135	1.08831e-14	1.01086e-12	0.155556	BnaC04g18270D|BnaAnng12070D|BnaA09g29110D|BnaAnng32610D|BnaA02g00030D|BnaC05g12240D|BnaA01g30490D|BnaAnng40930D|BnaA03g32320D|BnaC01g16200D|BnaA05g06890D|BnaC01g38510D|BnaC03g37680D|BnaC02g00800D|BnaA04g00440D|BnaA08g23680D|BnaAnng12050D|BnaC08g16850D|BnaCnng06790D|BnaA09g29090D|BnaC01g27600D
pigment biosynthetic process	GO:0046148	BP	20	132	7.35342e-14	5.75874e-12	0.151515	BnaA03g04440D|BnaC01g10870D|BnaC02g05070D|BnaC08g27800D|BnaA02g03440D|BnaC03g05980D|BnaC09g40740D|BnaA09g15710D|BnaA08g02220D|BnaA03g04590D|BnaC03g06120D|BnaA10g19670D|BnaC09g17150D|BnaA03g45610D|BnaC07g37670D|BnaC01g14310D|BnaC05g30670D|BnaAnng34790D|BnaA01g12530D|BnaC09g43250D
response to hydrogen peroxide	GO:0042542	BP	15	59	1.47378e-13	1.06277e-11	0.254237	BnaC03g78270D|BnaC04g00330D|BnaC01g38510D|BnaC06g23110D|BnaA03g32320D|BnaA01g30490D|BnaC01g20320D|BnaA07g31420D|BnaAnng13800D|BnaA05g01560D|BnaC09g49920D|BnaC02g02300D|BnaC03g37680D|BnaAnng01320D|BnaA02g21330D
vacuole	GO:0005773	CC	55	1209	2.42105e-13	1.66719e-11	0.0454921	BnaA02g03440D|BnaC01g38510D|BnaC06g17050D|BnaCnng41060D|BnaC07g45760D|BnaA02g35440D|BnaC03g37680D|BnaC03g06120D|BnaC08g26760D|BnaC09g43250D|BnaC08g26020D|BnaA02g00030D|BnaCnng05760D|BnaA07g13930D|BnaC09g40740D|BnaA05g06680D|BnaA02g08820D|BnaC02g00800D|BnaA05g15260D|BnaC09g42490D|BnaC03g53620D|BnaCnng68440D|BnaCnng55540D|BnaC05g01540D|BnaC04g18270D|BnaC02g05070D|BnaA05g07690D|BnaC02g12750D|BnaAnng…
protein binding	GO:0005515	MF	97	3118	6.50538e-13	4.33041e-11	0.0311097	BnaC03g39830D|BnaA05g01560D|BnaC06g14510D|BnaC04g00640D|BnaA05g05740D|BnaC05g17260D|BnaC03g46170D|BnaC03g06120D|BnaC03g61150D|BnaAnng05270D|BnaC09g20040D|BnaA01g30570D|BnaC01g27600D|BnaA07g31420D|BnaA03g04590D|BnaA01g36840D|BnaA05g16480D|BnaA05g05680D|BnaA03g14010D|BnaA05g05600D|BnaCnng68080D|BnaC09g49920D|BnaCnng06790D|BnaC01g38510D|BnaA09g15710D|BnaC07g45760D|BnaC05g50940D|BnaA02g02230D|BnaC06g…
pigment metabolic process	GO:0042440	BP	20	160	1.85227e-12	1.15593e-10	0.125	BnaA03g04440D|BnaC01g10870D|BnaC02g05070D|BnaC08g27800D|BnaA02g03440D|BnaC03g05980D|BnaC09g40740D|BnaA09g15710D|BnaA08g02220D|BnaA03g04590D|BnaC03g06120D|BnaA10g19670D|BnaC09g17150D|BnaA03g45610D|BnaC07g37670D|BnaC01g14310D|BnaC05g30670D|BnaAnng34790D|BnaA01g12530D|BnaC09g43250D
binding	GO:0005488	MF	213	9947	4.26623e-12	2.54319e-10	0.0214135	BnaC03g39830D|BnaC02g23130D|BnaA05g01560D|BnaC01g27600D|BnaCnng63240D|BnaA05g06680D|BnaA10g00780D|BnaC06g14510D|BnaC04g00640D|BnaA05g05740D|BnaC05g17260D|BnaA03g21970D|BnaC03g46170D|BnaC06g08260D|BnaC08g24360D|BnaC03g06120D|BnaC07g43870D|BnaC03g61150D|BnaC04g18950D|BnaA08g02220D|BnaAnng05270D|BnaA03g10990D|BnaA04g14170D|BnaC01g29820D|BnaC05g01540D|BnaC08g36490D|BnaA01g30570D|BnaC09g42490D|BnaC07g…
organic substance biosynthetic process	GO:1901576	BP	123	4648	1.17258e-11	6.78737e-10	0.026463	BnaC03g39830D|BnaA10g00780D|BnaC06g14510D|BnaC05g05210D|BnaC04g00640D|BnaA09g29090D|BnaC07g34180D|BnaC03g06120D|BnaA04g17670D|BnaC04g18950D|BnaA08g02220D|BnaAnng05270D|BnaC02g38800D|BnaC09g20040D|BnaC01g29820D|BnaC07g33430D|BnaA07g25580D|BnaC07g07150D|BnaC05g30670D|BnaA06g21470D|BnaA07g31420D|BnaA03g24840D|BnaA03g04590D|BnaA01g36840D|BnaA05g16480D|BnaC03g73070D|BnaA05g21250D|BnaA05g05600D|BnaC09g…
phenylpropanoid metabolic process	GO:0009698	BP	19	159	1.36271e-11	7.45568e-10	0.119497	BnaC03g06120D|BnaC06g26980D|BnaA09g22810D|BnaA02g02250D|BnaC09g43250D|BnaC06g17050D|BnaC05g30670D|BnaA03g14010D|BnaC02g05070D|BnaA10g19670D|BnaC08g24360D|BnaA07g25210D|BnaA03g45610D|BnaC07g37670D|BnaC01g14310D|BnaA03g04590D|BnaC07g42660D|BnaC06g14510D|BnaA01g12530D
biosynthetic process	GO:0009058	BP	128	4942	1.54426e-11	8.22368e-10	0.0259004	BnaC03g39830D|BnaA10g00780D|BnaC06g14510D|BnaC05g05210D|BnaC04g00640D|BnaA09g29090D|BnaC07g34180D|BnaC03g06120D|BnaA04g17670D|BnaC03g61150D|BnaC04g18950D|BnaA08g02220D|BnaAnng05270D|BnaC02g38800D|BnaC09g20040D|BnaC01g29820D|BnaC07g33430D|BnaA07g25580D|BnaC07g07150D|BnaC05g30670D|BnaA06g21470D|BnaA07g31420D|BnaA03g24840D|BnaA03g04590D|BnaA01g36840D|BnaA05g16480D|BnaC03g73070D|BnaA05g21250D|BnaA05g…
vacuolar membrane	GO:0005774	CC	36	647	2.46013e-11	1.24377e-09	0.0556414	BnaA02g03440D|BnaC01g38510D|BnaC06g17050D|BnaC07g45760D|BnaA02g35440D|BnaC03g37680D|BnaC03g06120D|BnaC09g43250D|BnaC08g26020D|BnaA02g00030D|BnaCnng05760D|BnaA01g30490D|BnaC09g40740D|BnaA02g08820D|BnaC02g00800D|BnaC06g13860D|BnaC02g06890D|BnaCnng55540D|BnaC04g18270D|BnaC02g05070D|BnaA05g07690D|BnaC02g12750D|BnaAnng12070D|BnaA03g43630D|BnaC01g27600D|BnaA03g04590D|BnaA07g37900D|BnaA09g29090D|BnaA09g…
secondary metabolic process	GO:0019748	BP	29	442	6.27657e-11	2.88145e-09	0.0656109	BnaC02g28290D|BnaC09g23280D|BnaA02g03440D|BnaA02g02250D|BnaC02g05070D|BnaA03g21970D|BnaC07g42660D|BnaC03g06120D|BnaCnng76180D|BnaC09g40740D|BnaC08g24360D|BnaC06g26980D|BnaC05g01540D|BnaC06g17050D|BnaA09g22810D|BnaC09g43250D|BnaC05g30670D|BnaC04g13950D|BnaC06g14510D|BnaC08g17230D|BnaA03g04590D|BnaA10g01510D|BnaA07g25210D|BnaA03g14010D|BnaA10g19670D|BnaA03g45610D|BnaC07g37670D|BnaC01g14310D|BnaA01g…
response to endogenous stimulus	GO:0009719	BP	57	1536	1.98954e-10	8.10839e-09	0.0371094	BnaC03g39830D|BnaC05g14070D|BnaA03g24840D|BnaC08g33610D|BnaC07g14150D|BnaA10g00780D|BnaC07g45760D|BnaA06g10880D|BnaCnng45660D|BnaC05g17260D|BnaC08g26020D|BnaA07g05600D|BnaC04g48930D|BnaC03g06120D|BnaAnng17890D|BnaC01g00660D|BnaA05g06890D|BnaA07g21980D|BnaA05g01050D|BnaAnng14750D|BnaC06g13860D|BnaAnng40310D|BnaA01g07950D|BnaC01g10870D|BnaC02g05070D|BnaAnng32610D|BnaC09g43250D|BnaC07g07150D|BnaC05g…
organic substance metabolic process	GO:0071704	BP	190	8884	3.01343e-10	1.17996e-08	0.0213868	BnaC03g39830D|BnaA10g00780D|BnaC07g43160D|BnaC05g05210D|BnaC04g00640D|BnaA05g05740D|BnaC05g17260D|BnaA03g21970D|BnaA09g29090D|BnaC07g34180D|BnaA09g50290D|BnaC03g06120D|BnaA04g17670D|BnaC03g61150D|BnaC04g18950D|BnaA08g02220D|BnaAnng18480D|BnaAnng05270D|BnaC02g38800D|BnaA03g10990D|BnaA04g14170D|BnaA04g25720D|BnaC08g34420D|BnaA02g35730D|BnaC05g01540D|BnaC08g36490D|BnaA07g25580D|BnaC07g07150D|BnaC05g…
metabolic process	GO:0008152	BP	207	10118	1.19228e-09	4.49241e-08	0.0204586	BnaC03g39830D|BnaA10g00780D|BnaC07g43160D|BnaC05g05210D|BnaC04g00640D|BnaA05g05740D|BnaC05g17260D|BnaA03g21970D|BnaA09g29090D|BnaC07g34180D|BnaC08g24360D|BnaA09g50290D|BnaC03g06120D|BnaA04g17670D|BnaC03g61150D|BnaC04g18950D|BnaA08g02220D|BnaAnng18480D|BnaAnng05270D|BnaC02g38800D|BnaA03g10990D|BnaA04g14170D|BnaA04g25720D|BnaC08g34420D|BnaA02g35730D|BnaC05g01540D|BnaC08g36490D|BnaA07g25580D|BnaC07g…
cell	GO:0005623	CC	336	19590	2.88467e-09	9.79949e-08	0.0171516	BnaC03g39830D|BnaC02g23130D|BnaA05g01560D|BnaC04g31640D|BnaA05g06680D|BnaC08g22870D|BnaA02g31590D|BnaA10g00780D|BnaC07g43160D|BnaA07g25580D|BnaC05g05210D|BnaC04g00640D|BnaA07g02880D|BnaA05g05740D|BnaC05g10910D|BnaC05g17260D|BnaA03g21970D|BnaC03g46170D|BnaC06g08260D|BnaC07g34180D|BnaA09g50290D|BnaC03g06120D|BnaC06g17050D|BnaA05g21250D|BnaA04g17670D|BnaC03g61150D|BnaA05g15260D|BnaC04g18950D|BnaA08g…
cell part	GO:0044464	CC	336	19588	2.83285e-09	9.79949e-08	0.0171534	BnaC03g39830D|BnaC02g23130D|BnaA05g01560D|BnaC04g31640D|BnaA05g06680D|BnaC08g22870D|BnaA02g31590D|BnaA10g00780D|BnaC07g43160D|BnaA07g25580D|BnaC05g05210D|BnaC04g00640D|BnaA07g02880D|BnaA05g05740D|BnaC05g10910D|BnaC05g17260D|BnaA03g21970D|BnaC03g46170D|BnaC06g08260D|BnaC07g34180D|BnaA09g50290D|BnaC03g06120D|BnaC06g17050D|BnaA05g21250D|BnaA04g17670D|BnaC03g61150D|BnaA05g15260D|BnaC04g18950D|BnaA08g…
whole membrane	GO:0098805	CC	37	827	4.06636e-09	1.32041e-07	0.04474	BnaA02g03440D|BnaC01g38510D|BnaC06g17050D|BnaC07g45760D|BnaA02g35440D|BnaC03g37680D|BnaC03g06120D|BnaC09g43250D|BnaC08g26020D|BnaC04g20980D|BnaCnng05760D|BnaA01g30490D|BnaC09g40740D|BnaA02g08820D|BnaC02g00800D|BnaC06g13860D|BnaC02g06890D|BnaCnng55540D|BnaC04g18270D|BnaC02g05070D|BnaA05g07690D|BnaC02g12750D|BnaAnng12070D|BnaA03g43630D|BnaC01g27600D|BnaA03g04590D|BnaA07g37900D|BnaA09g29090D|BnaA09g…
endomembrane system	GO:0012505	CC	61	1861	4.45228e-09	1.40019e-07	0.0327781	BnaC02g28290D|BnaA03g14010D|BnaC01g38510D|BnaA05g06680D|BnaA09g15710D|BnaC07g45760D|BnaA02g35440D|BnaC03g37680D|BnaA03g47330D|BnaC07g43360D|BnaAnng12050D|BnaC08g26760D|BnaC08g26020D|BnaC09g43250D|BnaC04g18270D|BnaA04g17670D|BnaA01g30490D|BnaA02g08820D|BnaA03g56570D|BnaA05g15260D|BnaC06g13860D|BnaCnng41060D|BnaA04g25720D|BnaA04g00440D|BnaCnng55540D|BnaAnng34790D|BnaA08g08010D|BnaA01g30570D|BnaA05g…
organelle membrane	GO:0031090	CC	54	1550	5.34395e-09	1.62929e-07	0.0348387	BnaC03g05980D|BnaA02g03440D|BnaC01g38510D|BnaC06g17050D|BnaA09g15710D|BnaC07g45760D|BnaA02g35440D|BnaC03g37680D|BnaA02g10410D|BnaC07g43360D|BnaC03g06120D|BnaC08g26760D|BnaC09g43250D|BnaC08g26020D|BnaC04g20980D|BnaCnng05760D|BnaC08g27800D|BnaA04g17670D|BnaA01g30490D|BnaC09g40740D|BnaA02g08820D|BnaC02g00800D|BnaC06g13860D|BnaC02g06890D|BnaC05g35920D|BnaCnng55540D|BnaC04g18270D|BnaC02g05070D|BnaA05g…
cell wall	GO:0005618	CC	33	692	6.78612e-09	1.97838e-07	0.0476879	BnaC01g38510D|BnaC07g43160D|BnaA02g35440D|BnaC03g37680D|BnaAnng12050D|BnaA01g30490D|BnaA02g00030D|BnaC04g18270D|BnaC05g12240D|BnaA03g58470D|BnaA02g08820D|BnaA06g23560D|BnaC02g00800D|BnaA05g15260D|BnaC09g18640D|BnaC06g13860D|BnaA04g25720D|BnaC05g01540D|BnaC01g10870D|BnaC02g12750D|BnaAnng12070D|BnaC01g27600D|BnaA09g29090D|BnaA07g13930D|BnaA10g01510D|BnaA08g23680D|BnaA09g29110D|BnaA03g32320D|BnaA03g…
extrinsic component of organelle membrane	GO:0031312	CC	7	13	7.8682e-09	2.26083e-07	0.538462	BnaA09g15710D|BnaC07g45760D|BnaC09g17150D|BnaC08g26020D|BnaA07g37900D|BnaA09g34840D|BnaCnng45660D
intracellular part	GO:0044424	CC	312	17804	9.06212e-09	2.56696e-07	0.0175242	BnaC03g39830D|BnaC02g23130D|BnaA05g01560D|BnaC04g31640D|BnaA05g06680D|BnaC08g22870D|BnaA02g31590D|BnaA10g00780D|BnaC07g43160D|BnaA07g25580D|BnaC05g05210D|BnaC04g00640D|BnaA05g05740D|BnaC05g10910D|BnaC05g17260D|BnaA03g21970D|BnaC03g46170D|BnaC06g08260D|BnaC07g34180D|BnaCnng55540D|BnaC03g06120D|BnaC06g17050D|BnaA05g21250D|BnaA04g17670D|BnaC03g61150D|BnaA05g15260D|BnaC04g18950D|BnaA08g02220D|BnaA05g…
intracellular	GO:0005622	CC	312	17818	1.02005e-08	2.84902e-07	0.0175104	BnaC03g39830D|BnaC02g23130D|BnaA05g01560D|BnaC04g31640D|BnaA05g06680D|BnaC08g22870D|BnaA02g31590D|BnaA10g00780D|BnaC07g43160D|BnaA07g25580D|BnaC05g05210D|BnaC04g00640D|BnaA05g05740D|BnaC05g10910D|BnaC05g17260D|BnaA03g21970D|BnaC03g46170D|BnaC06g08260D|BnaC07g34180D|BnaCnng55540D|BnaC03g06120D|BnaC06g17050D|BnaA05g21250D|BnaA04g17670D|BnaC03g61150D|BnaA05g15260D|BnaC04g18950D|BnaA08g02220D|BnaA05g…
response to wounding	GO:0009611	BP	16	179	2.59052e-08	6.94399e-07	0.0893855	BnaC03g06120D|BnaA10g19670D|BnaC02g05070D|BnaC09g10380D|BnaC09g43250D|BnaA03g14010D|BnaC06g14510D|BnaA09g21860D|BnaC08g24360D|BnaA03g45610D|BnaC07g37670D|BnaC05g48320D|BnaC01g14310D|BnaA03g04590D|BnaA01g12530D|BnaA07g21980D
intramolecular lyase activity	GO:0016872	MF	6	9	3.78222e-08	1.00041e-06	0.666667	BnaC07g45760D|BnaCnng45660D|BnaC08g26020D|BnaA07g37900D|BnaA09g34840D|BnaC09g50050D
single-organism process	GO:0044699	BP	171	8272	7.69503e-08	1.98284e-06	0.0206721	BnaC03g39830D|BnaA05g01560D|BnaA05g06680D|BnaA10g00780D|BnaC06g14510D|BnaC04g00640D|BnaA05g05740D|BnaC05g17260D|BnaA03g21970D|BnaA09g29090D|BnaC07g34180D|BnaC08g24360D|BnaC03g06120D|BnaA04g17670D|BnaC03g61150D|BnaC04g18950D|BnaA08g02220D|BnaC02g38800D|BnaA04g14170D|BnaA04g25720D|BnaC03g58750D|BnaA02g35730D|BnaC05g01540D|BnaC08g36490D|BnaC07g07150D|BnaC05g41940D|BnaC05g30670D|BnaC01g27600D|BnaA02g…
rhythmic process	GO:0048511	BP	13	123	8.90002e-08	2.26412e-06	0.105691	BnaC03g39830D|BnaC05g14070D|BnaA05g01090D|BnaAnng17890D|BnaC03g61150D|BnaA08g13620D|BnaC03g50000D|BnaC03g00040D|BnaA10g00780D|BnaA05g01050D|BnaC04g00640D|BnaC03g53620D|BnaC03g46170D
cytoplasm	GO:0005737	CC	220	11484	9.33671e-08	2.34534e-06	0.0191571	BnaC03g39830D|BnaA05g06680D|BnaC08g22870D|BnaA02g31590D|BnaC01g20320D|BnaC07g43160D|BnaA07g02880D|BnaA05g05740D|BnaC05g17260D|BnaA03g21970D|BnaA09g29090D|BnaC07g34180D|BnaCnng55540D|BnaC03g06120D|BnaC07g43870D|BnaA04g17670D|BnaC03g61150D|BnaC04g18950D|BnaA08g02220D|BnaC05g22050D|BnaC02g38800D|BnaA03g10990D|BnaC02g06890D|BnaA04g25720D|BnaC08g34420D|BnaC05g01540D|BnaA08g08010D|BnaA01g30570D|BnaA07g…
phenol-containing compound metabolic process	GO:0018958	BP	6	12	1.35257e-07	3.31421e-06	0.5	BnaC06g17050D|BnaA09g22810D|BnaA03g45610D|BnaC07g37670D|BnaC01g14310D|BnaA01g12530D
cellular process	GO:0009987	BP	207	10703	1.85744e-07	4.41585e-06	0.0193404	BnaC03g39830D|BnaA05g01560D|BnaC01g27600D|BnaA05g06680D|BnaA10g00780D|BnaC06g14510D|BnaC05g05210D|BnaC04g00640D|BnaA05g05740D|BnaC05g17260D|BnaA03g21970D|BnaA09g29090D|BnaC07g34180D|BnaC08g24360D|BnaC03g06120D|BnaA04g17670D|BnaC03g61150D|BnaC05g24930D|BnaA08g02220D|BnaAnng05270D|BnaC02g38800D|BnaA03g10990D|BnaA04g14170D|BnaC08g34420D|BnaA02g35730D|BnaC05g01540D|BnaC08g36490D|BnaA07g25580D|BnaC07g…
cellular aromatic compound metabolic process	GO:0006725	BP	97	3969	1.92895e-07	4.5319e-06	0.0244394	BnaC03g39830D|BnaA10g00780D|BnaC06g14510D|BnaC05g05210D|BnaC04g00640D|BnaC03g46170D|BnaC03g06120D|BnaC03g61150D|BnaA08g02220D|BnaAnng05270D|BnaA03g10990D|BnaC09g20040D|BnaC07g33430D|BnaC07g07150D|BnaC05g30670D|BnaA06g21470D|BnaA03g24840D|BnaA03g04590D|BnaA01g36840D|BnaA05g16480D|BnaA07g25210D|BnaC03g73070D|BnaA03g14010D|BnaC09g49920D|BnaA03g04440D|BnaC01g38590D|BnaC03g05980D|BnaC01g38510D|BnaCnng…
single-organism metabolic process	GO:0044710	BP	91	3652	2.26495e-07	5.25942e-06	0.0249179	BnaC03g39830D|BnaC06g14510D|BnaA03g21970D|BnaC07g34180D|BnaC03g06120D|BnaA04g17670D|BnaC03g61150D|BnaC04g18950D|BnaA08g02220D|BnaC02g38800D|BnaA04g25720D|BnaC08g34420D|BnaA02g35730D|BnaC05g01540D|BnaC05g41940D|BnaC05g30670D|BnaC04g13950D|BnaC03g00690D|BnaA03g04590D|BnaA10g01510D|BnaA05g16480D|BnaAnng26060D|BnaA07g25210D|BnaA05g21250D|BnaAnng12520D|BnaAnng34790D|BnaAnng16310D|BnaC01g38590D|BnaC03g…
circadian rhythm	GO:0007623	BP	12	112	2.43862e-07	5.59761e-06	0.107143	BnaC03g39830D|BnaC05g14070D|BnaA05g01090D|BnaAnng17890D|BnaC03g61150D|BnaA08g13620D|BnaC03g00040D|BnaA10g00780D|BnaA05g01050D|BnaC04g00640D|BnaC03g53620D|BnaC03g46170D
organic cyclic compound metabolic process	GO:1901360	BP	98	4069	3.20507e-07	7.23224e-06	0.0240845	BnaC03g39830D|BnaA10g00780D|BnaC06g14510D|BnaC05g05210D|BnaC04g00640D|BnaC03g46170D|BnaC03g06120D|BnaC03g61150D|BnaA08g02220D|BnaAnng05270D|BnaA03g10990D|BnaC09g20040D|BnaC07g33430D|BnaC07g07150D|BnaC05g30670D|BnaA06g21470D|BnaA03g24840D|BnaA03g04590D|BnaA01g36840D|BnaA05g16480D|BnaA07g25210D|BnaC03g73070D|BnaA03g14010D|BnaC09g49920D|BnaA03g04440D|BnaC01g38590D|BnaC03g05980D|BnaC01g38510D|BnaC02g…
unfolded protein binding	GO:0051082	MF	9	66	1.28861e-06	2.63933e-05	0.136364	BnaA09g55990D|BnaC02g12750D|BnaC01g16200D|BnaA02g08820D|BnaA02g35440D|BnaC02g00800D|BnaA09g43710D|BnaA04g00440D|BnaA02g00030D
glutathione binding	GO:0043295	MF	5	10	1.58617e-06	3.1835e-05	0.5	BnaA10g01510D|BnaC04g13950D|BnaCnng76180D|BnaA03g21970D|BnaC05g01540D
glutathione transferase activity	GO:0004364	MF	8	54	2.88982e-06	5.68568e-05	0.148148	BnaA10g01510D|BnaA02g03440D|BnaCnng76180D|BnaC09g40740D|BnaC04g13950D|BnaC08g17230D|BnaA03g21970D|BnaC05g01540D
negative regulation of biological process	GO:0048519	BP	27	663	3.03124e-06	5.84869e-05	0.040724	BnaAnng12070D|BnaA03g53750D|BnaA10g00780D|BnaC04g00640D|BnaA02g02230D|BnaC04g18270D|BnaAnng17890D|BnaC04g18950D|BnaA05g06890D|BnaA05g01050D|BnaA05g01470D|BnaC03g53620D|BnaC01g29820D|BnaA04g05260D|BnaA05g01090D|BnaC06g27710D|BnaA01g36200D|BnaC01g27600D|BnaC03g00040D|BnaAnng40310D|BnaA03g24840D|BnaC01g01790D|BnaA09g29090D|BnaA04g18740D|BnaC08g36490D|BnaC03g73070D|BnaC03g18060D
ketone biosynthetic process	GO:0042181	BP	6	23	3.02804e-06	5.84869e-05	0.26087	BnaC03g06120D|BnaC02g05070D|BnaC09g43250D|BnaA03g14010D|BnaA10g19670D|BnaA03g04590D
modified amino acid binding	GO:0072341	MF	5	13	4.36759e-06	8.10874e-05	0.384615	BnaA10g01510D|BnaC04g13950D|BnaCnng76180D|BnaA03g21970D|BnaC05g01540D
response to external stimulus	GO:0009605	BP	43	1390	4.47425e-06	8.15988e-05	0.0309353	BnaC03g39830D|BnaC04g18440D|BnaA05g01560D|BnaC01g38510D|BnaC03g37680D|BnaC03g41980D|BnaAnng12050D|BnaCnng65650D|BnaC05g15510D|BnaCnng05760D|BnaC05g12240D|BnaA01g30490D|BnaA08g13620D|BnaA05g06890D|BnaA06g23560D|BnaA02g02230D|BnaC02g00800D|BnaA05g01470D|BnaC03g53620D|BnaC05g01540D|BnaC04g18270D|BnaAnng32610D|BnaA02g00030D|BnaAnng12070D|BnaC01g27600D|BnaC02g38780D|BnaA05g11810D|BnaA09g29090D|BnaA04g…
apoplast	GO:0048046	CC	21	450	5.5015e-06	9.76577e-05	0.0466667	BnaC04g18270D|BnaAnng12070D|BnaC02g12750D|BnaC03g61150D|BnaA01g30490D|BnaA02g31460D|BnaA03g32320D|BnaC01g27600D|BnaC04g34260D|BnaA02g08820D|BnaA05g16480D|BnaA06g23560D|BnaC03g37680D|BnaA07g13930D|BnaA03g47840D|BnaAnng14750D|BnaA05g11810D|BnaA02g35440D|BnaC01g38510D|BnaA04g25720D|BnaA09g29090D
L-ascorbic acid binding	GO:0031418	MF	6	26	5.57016e-06	9.79971e-05	0.230769	BnaA09g31780D|BnaA03g45610D|BnaC07g37670D|BnaC01g14310D|BnaC08g22640D|BnaA01g12530D
glutathione metabolic process	GO:0006749	BP	8	60	5.86176e-06	0.00010048	0.133333	BnaA10g01510D|BnaA02g03440D|BnaCnng76180D|BnaC09g40740D|BnaC04g13950D|BnaC08g17230D|BnaA03g21970D|BnaC05g01540D
cytosol	GO:0005829	CC	50	1759	7.02402e-06	0.000119378	0.0284252	BnaC03g39830D|BnaA02g03440D|BnaC01g38510D|BnaC06g23110D|BnaC06g14510D|BnaA02g35440D|BnaC03g37680D|BnaA05g06800D|BnaAnng12050D|BnaA03g21970D|BnaC05g15510D|BnaC04g18270D|BnaC09g20590D|BnaC05g12240D|BnaA01g30490D|BnaC09g40740D|BnaA02g08820D|BnaC08g24360D|BnaA03g14580D|BnaC05g01540D|BnaA01g30570D|BnaC02g12750D|BnaAnng12070D|BnaC01g27600D|BnaC04g13950D|BnaAnng02660D|BnaA07g31420D|BnaCnng27540D|BnaCnng…
negative regulation of sequence-specific DNA binding transcription factor activity	GO:0043433	BP	4	6	8.20501e-06	0.000134307	0.666667	BnaA04g05260D|BnaC03g00040D|BnaA10g00780D|BnaAnng17890D
organelle part	GO:0044422	CC	94	4170	9.76927e-06	0.000158612	0.022542	BnaC03g39830D|BnaC08g22870D|BnaC05g05210D|BnaA09g29090D|BnaC07g34180D|BnaCnng55540D|BnaC03g06120D|BnaC07g43870D|BnaA04g17670D|BnaC03g61150D|BnaC02g06890D|BnaA08g08010D|BnaC07g07150D|BnaC01g27600D|BnaA07g31420D|BnaA03g04590D|BnaA05g06760D|BnaA05g16480D|BnaA03g14010D|BnaAnng12520D|BnaA04g00440D|BnaA03g04440D|BnaCnng06790D|BnaC03g05980D|BnaC01g38510D|BnaA09g15710D|BnaC09g42450D|BnaC07g45760D|BnaC05g…
cellular modified amino acid metabolic process	GO:0006575	BP	10	112	1.09825e-05	0.000175457	0.0892857	BnaA10g01510D|BnaA02g03440D|BnaC03g61150D|BnaC09g40740D|BnaC04g13950D|BnaCnng76180D|BnaC08g17230D|BnaA03g21970D|BnaA03g37930D|BnaC05g01540D
Golgi apparatus	GO:0005794	CC	34	1029	1.29717e-05	0.000203972	0.0330418	BnaC01g38510D|BnaA05g06680D|BnaA02g35440D|BnaC03g37680D|BnaA03g47330D|BnaAnng12050D|BnaC08g26760D|BnaC04g18270D|BnaA04g17670D|BnaA01g30490D|BnaA02g08820D|BnaA05g15260D|BnaC02g06890D|BnaA04g25720D|BnaCnng68440D|BnaAnng34790D|BnaA08g08010D|BnaC07g43360D|BnaC02g12750D|BnaAnng12070D|BnaC01g27600D|BnaA06g32890D|BnaC05g22770D|BnaC05g25340D|BnaA09g29090D|BnaCnng66640D|BnaC09g48700D|BnaA09g29110D|BnaA03g…
single-organism cellular process	GO:0044763	BP	119	5701	1.60301e-05	0.000243737	0.0208735	BnaC03g39830D|BnaA05g01560D|BnaA05g06680D|BnaC06g14510D|BnaC04g00640D|BnaA05g05740D|BnaC05g17260D|BnaA03g21970D|BnaC03g49360D|BnaC07g34180D|BnaC08g24360D|BnaC03g06120D|BnaC03g61150D|BnaA08g02220D|BnaC02g38800D|BnaA04g14170D|BnaC08g34420D|BnaA02g35730D|BnaC07g33430D|BnaC05g01540D|BnaA01g36840D|BnaC07g07150D|BnaA03g30500D|BnaC05g30670D|BnaC01g27600D|BnaA02g15830D|BnaC04g13950D|BnaC02g06890D|BnaA03g…
extrinsic component of membrane	GO:0019898	CC	10	124	2.49565e-05	0.000362459	0.0806452	BnaA05g01470D|BnaA09g15710D|BnaC07g45760D|BnaCnng45660D|BnaC08g26020D|BnaA05g11810D|BnaA07g37900D|BnaA09g34840D|BnaC09g17150D|BnaAnng34790D
protease binding	GO:0002020	MF	4	9	2.69968e-05	0.000389261	0.444444	BnaC04g18270D|BnaA09g29090D|BnaC01g27600D|BnaAnng12070D
nucleus	GO:0005634	CC	163	8541	3.23464e-05	0.000450145	0.0190844	BnaC03g39830D|BnaC02g23130D|BnaA05g01560D|BnaC04g31640D|BnaA10g00780D|BnaC05g05210D|BnaC04g00640D|BnaA05g05740D|BnaA01g23580D|BnaC03g46170D|BnaC06g08260D|BnaC03g06120D|BnaC07g43870D|BnaC03g61150D|BnaC05g24930D|BnaAnng05270D|BnaC03g74360D|BnaC07g07150D|BnaC05g41940D|BnaA09g52460D|BnaA06g21470D|BnaA02g15830D|BnaA01g00880D|BnaA01g34840D|BnaA03g24840D|BnaC03g00690D|BnaA03g04590D|BnaCnng45660D|BnaA01g…
response to biotic stimulus	GO:0009607	BP	35	1126	3.29617e-05	0.000455533	0.0310835	BnaC04g18440D|BnaA05g01560D|BnaC01g38510D|BnaC03g37680D|BnaC03g41980D|BnaAnng12050D|BnaA07g21980D|BnaA02g02230D|BnaCnng05760D|BnaC05g12240D|BnaA01g30490D|BnaA05g06890D|BnaA06g23560D|BnaC02g00800D|BnaC05g01540D|BnaC04g18270D|BnaAnng32610D|BnaA02g00030D|BnaAnng12070D|BnaC01g27600D|BnaAnng40930D|BnaA09g29090D|BnaA01g36840D|BnaA10g01510D|BnaA08g23680D|BnaA05g16480D|BnaA09g29110D|BnaA03g32320D|BnaCnng…
cellular metabolic process	GO:0044237	BP	158	8226	3.35007e-05	0.000459799	0.0192074	BnaC03g39830D|BnaA10g00780D|BnaC06g14510D|BnaC05g05210D|BnaC04g00640D|BnaA05g05740D|BnaC05g17260D|BnaA03g21970D|BnaA09g29090D|BnaC07g34180D|BnaC08g24360D|BnaC03g06120D|BnaC03g61150D|BnaC05g24930D|BnaA08g02220D|BnaAnng05270D|BnaC02g38800D|BnaA03g10990D|BnaA04g14170D|BnaC08g34420D|BnaA02g35730D|BnaC05g01540D|BnaA07g25580D|BnaC07g07150D|BnaC05g41940D|BnaC05g30670D|BnaA06g21470D|BnaC04g13950D|BnaA07g…
intracellular membrane-bounded organelle	GO:0043231	CC	268	15672	3.38293e-05	0.00046114	0.0171006	BnaC03g39830D|BnaC02g23130D|BnaA05g01560D|BnaC04g31640D|BnaA05g06680D|BnaC08g22870D|BnaA02g31590D|BnaA10g00780D|BnaC07g43160D|BnaA06g10880D|BnaC05g05210D|BnaC04g00640D|BnaA05g05740D|BnaC05g17260D|BnaC03g46170D|BnaC06g08260D|BnaC07g34180D|BnaCnng55540D|BnaC03g06120D|BnaC06g17050D|BnaA05g21250D|BnaA04g17670D|BnaC03g61150D|BnaA05g15260D|BnaC04g18950D|BnaA08g02220D|BnaAnng05270D|BnaC02g38800D|BnaC03g…
membrane-bounded organelle	GO:0043227	CC	268	15675	3.44512e-05	0.000466434	0.0170973	BnaC03g39830D|BnaC02g23130D|BnaA05g01560D|BnaC04g31640D|BnaA05g06680D|BnaC08g22870D|BnaA02g31590D|BnaA10g00780D|BnaC07g43160D|BnaA06g10880D|BnaC05g05210D|BnaC04g00640D|BnaA05g05740D|BnaC05g17260D|BnaC03g46170D|BnaC06g08260D|BnaC07g34180D|BnaCnng55540D|BnaC03g06120D|BnaC06g17050D|BnaA05g21250D|BnaA04g17670D|BnaC03g61150D|BnaA05g15260D|BnaC04g18950D|BnaA08g02220D|BnaAnng05270D|BnaC02g38800D|BnaC03g…
intracellular organelle	GO:0043229	CC	271	15923	4.19903e-05	0.000557173	0.0170194	BnaC03g39830D|BnaC02g23130D|BnaA05g01560D|BnaC04g31640D|BnaA05g06680D|BnaC08g22870D|BnaA02g31590D|BnaA10g00780D|BnaC07g43160D|BnaA06g10880D|BnaC05g05210D|BnaC04g00640D|BnaA05g05740D|BnaC05g17260D|BnaC03g46170D|BnaC06g08260D|BnaC07g34180D|BnaCnng55540D|BnaC03g06120D|BnaC06g17050D|BnaA05g21250D|BnaA04g17670D|BnaC03g61150D|BnaA05g15260D|BnaC04g18950D|BnaA08g02220D|BnaAnng05270D|BnaC02g38800D|BnaC03g…
organelle	GO:0043226	CC	271	15926	4.27545e-05	0.000563569	0.0170162	BnaC03g39830D|BnaC02g23130D|BnaA05g01560D|BnaC04g31640D|BnaA05g06680D|BnaC08g22870D|BnaA02g31590D|BnaA10g00780D|BnaC07g43160D|BnaA06g10880D|BnaC05g05210D|BnaC04g00640D|BnaA05g05740D|BnaC05g17260D|BnaC03g46170D|BnaC06g08260D|BnaC07g34180D|BnaCnng55540D|BnaC03g06120D|BnaC06g17050D|BnaA05g21250D|BnaA04g17670D|BnaC03g61150D|BnaA05g15260D|BnaC04g18950D|BnaA08g02220D|BnaAnng05270D|BnaC02g38800D|BnaC03g…
heterocycle metabolic process	GO:0046483	BP	85	3818	4.62174e-05	0.000605221	0.022263	BnaC03g39830D|BnaC03g05980D|BnaC01g38510D|BnaC05g14070D|BnaA03g53750D|BnaC07g14150D|BnaC02g02300D|BnaA09g45550D|BnaC06g35700D|BnaA05g05120D|BnaC04g00640D|BnaC05g50940D|BnaAnng12050D|BnaA07g21980D|BnaA09g29090D|BnaA02g09960D|BnaA07g05600D|BnaA02g02230D|BnaA04g19530D|BnaC04g18270D|BnaC06g17050D|BnaAnng12070D|BnaC08g27800D|BnaC01g27600D|BnaAnng17890D|BnaC03g61150D|BnaA01g30490D|BnaA08g13620D|BnaC05g…
vitamin binding	GO:0019842	MF	6	42	6.21533e-05	0.000795642	0.142857	BnaA09g31780D|BnaA03g45610D|BnaC07g37670D|BnaC01g14310D|BnaC08g22640D|BnaA01g12530D
cell periphery	GO:0071944	CC	85	3853	6.35069e-05	0.000807791	0.0220607	BnaC03g39830D|BnaC04g18440D|BnaA08g23680D|BnaC01g35550D|BnaC01g38510D|BnaC08g33610D|BnaA03g45480D|BnaC05g30740D|BnaA01g07950D|BnaC07g30190D|BnaC07g43160D|BnaA02g35440D|BnaC03g37680D|BnaC07g09500D|BnaA05g01920D|BnaAnng12050D|BnaC05g17260D|BnaA03g21970D|BnaA09g29090D|BnaAnng18480D|BnaA02g00030D|BnaCnng05760D|BnaC07g25550D|BnaC02g29430D|BnaC05g12240D|BnaA05g15260D|BnaA05g06680D|BnaA02g08820D|BnaA03g…
regulation of seed germination	GO:0010029	BP	7	63	6.5656e-05	0.000829842	0.111111	BnaC04g18270D|BnaC03g39830D|BnaAnng12070D|BnaC05g41940D|BnaC01g27600D|BnaC03g00690D|BnaA09g29090D
cytoplasmic part	GO:0044444	CC	174	9368	6.8424e-05	0.000851562	0.0185739	BnaC03g39830D|BnaA05g06680D|BnaC08g22870D|BnaC01g20320D|BnaC07g43160D|BnaA05g05740D|BnaA01g23580D|BnaA03g21970D|BnaC03g49360D|BnaC07g34180D|BnaCnng55540D|BnaC03g06120D|BnaC07g43870D|BnaA04g17670D|BnaC03g61150D|BnaC04g18950D|BnaA08g02220D|BnaC02g38800D|BnaC02g06890D|BnaA04g25720D|BnaC05g01540D|BnaA08g08010D|BnaA01g30570D|BnaA07g25580D|BnaC01g27600D|BnaC04g13950D|BnaC05g37740D|BnaA07g31420D|BnaA02g…
biological regulation	GO:0065007	BP	109	5286	7.16489e-05	0.000877808	0.0206205	BnaC03g39830D|BnaA05g01560D|BnaA05g06680D|BnaA10g00780D|BnaC04g00640D|BnaA05g05740D|BnaC05g17260D|BnaC03g46170D|BnaC03g06120D|BnaC04g18950D|BnaA03g10990D|BnaA04g14170D|BnaC01g29820D|BnaC07g33430D|BnaA01g36840D|BnaA07g25580D|BnaC07g07150D|BnaA03g30500D|BnaA06g21470D|BnaA07g31420D|BnaA03g24840D|BnaC03g00690D|BnaA03g04590D|BnaC08g36490D|BnaC03g73070D|BnaA06g06010D|BnaA05g05600D|BnaCnng68080D|BnaC09g…
ATP binding	GO:0005524	MF	51	1986	7.65879e-05	0.000932598	0.0256798	BnaC03g05980D|BnaC01g38510D|BnaC06g23110D|BnaC09g42450D|BnaC07g09500D|BnaA02g35440D|BnaC03g37680D|BnaC03g41980D|BnaA03g04440D|BnaAnng12050D|BnaA02g10410D|BnaC08g22640D|BnaC05g15510D|BnaA02g00030D|BnaC04g18270D|BnaC01g27600D|BnaC05g12240D|BnaA01g30490D|BnaA02g08820D|BnaC02g00800D|BnaA05g01470D|BnaC06g13860D|BnaA04g14170D|BnaA08g14620D|BnaC01g16200D|BnaC01g10870D|BnaA09g31780D|BnaC09g11030D|BnaC02g…
positive regulation of cellular biosynthetic process	GO:0031328	BP	13	241	8.66362e-05	0.001036	0.0539419	BnaC07g07150D|BnaC06g23110D|BnaC07g14150D|BnaAnng02660D|BnaA05g01050D|BnaC03g41980D|BnaC09g49920D|BnaC02g02300D|BnaAnng40310D|BnaC03g46170D|BnaA07g05600D|BnaA07g31420D|BnaAnng01320D
amide binding	GO:0033218	MF	7	69	0.000111236	0.0013067	0.101449	BnaA10g01510D|BnaCnng76180D|BnaC04g13950D|BnaA03g21970D|BnaCnng06790D|BnaA05g06380D|BnaC05g01540D
sulfur compound binding	GO:1901681	MF	5	29	0.000117425	0.00137133	0.172414	BnaA10g01510D|BnaC04g13950D|BnaCnng76180D|BnaA03g21970D|BnaC05g01540D
L-glutamine transmembrane transporter activity	GO:0015186	MF	3	5	0.000155855	0.00177853	0.6	BnaC04g18440D|BnaA05g01920D|BnaC08g46100D
magnesium chelatase activity	GO:0016851	MF	3	5	0.000155855	0.00177853	0.6	BnaC03g05980D|BnaA03g04440D|BnaC01g10870D
nitrogen compound metabolic process	GO:0006807	BP	99	4806	0.000182175	0.00205539	0.0205993	BnaC03g39830D|BnaA10g00780D|BnaC06g14510D|BnaC05g05210D|BnaC04g00640D|BnaA03g21970D|BnaC03g46170D|BnaC03g61150D|BnaA08g02220D|BnaAnng05270D|BnaA03g10990D|BnaC09g20040D|BnaA02g35730D|BnaC07g33430D|BnaC05g01540D|BnaA07g25580D|BnaC07g07150D|BnaA06g21470D|BnaC04g13950D|BnaA07g31420D|BnaA03g24840D|BnaA01g36840D|BnaA10g01510D|BnaA05g16480D|BnaC03g73070D|BnaA05g05600D|BnaC09g49920D|BnaA03g04440D|BnaC01g…
anion binding	GO:0043168	MF	11	196	0.000216582	0.00240286	0.0561224	BnaA09g31780D|BnaC09g10380D|BnaC03g61150D|BnaA09g21860D|BnaA03g45610D|BnaC07g37670D|BnaA01g12530D|BnaC01g14310D|BnaC08g22640D|BnaA02g09960D|BnaC05g17260D
L-phenylalanine catabolic process	GO:0006559	BP	3	6	0.000231293	0.00255189	0.5	BnaC09g10380D|BnaC06g14510D|BnaC08g24360D
vacuole organization	GO:0007033	BP	5	35	0.000258758	0.00276332	0.142857	BnaA03g45610D|BnaC07g37670D|BnaAnng34790D|BnaA01g12530D|BnaC01g14310D
membrane	GO:0016020	CC	141	7492	0.000321334	0.00339526	0.0188201	BnaC03g39830D|BnaC02g23130D|BnaCnng63240D|BnaA05g06680D|BnaC08g22870D|BnaC07g43160D|BnaC05g17260D|BnaA03g21970D|BnaC03g49360D|BnaA09g50290D|BnaC03g06120D|BnaA04g17670D|BnaC03g61150D|BnaAnng18480D|BnaC09g48550D|BnaA04g14170D|BnaA02g35730D|BnaA08g08010D|BnaC06g17050D|BnaA07g25580D|BnaC01g27600D|BnaA02g15830D|BnaC04g13950D|BnaA03g04590D|BnaA05g06760D|BnaCnng33110D|BnaA05g16480D|BnaA07g31940D|BnaA07g…
catalytic activity	GO:0003824	MF	148	7961	0.000365903	0.00380577	0.0185906	BnaC03g39830D|BnaC04g18950D|BnaC07g43160D|BnaA05g05740D|BnaA03g21970D|BnaC06g08260D|BnaC07g34180D|BnaC08g24360D|BnaA09g50290D|BnaC03g06120D|BnaA04g17670D|BnaC03g61150D|BnaA03g58470D|BnaA08g02220D|BnaAnng05270D|BnaC02g38800D|BnaA03g10990D|BnaA04g14170D|BnaA04g25720D|BnaC08g34420D|BnaC05g01540D|BnaC09g10580D|BnaC05g41940D|BnaC05g30670D|BnaC04g13950D|BnaA07g31420D|BnaC03g00690D|BnaA02g21750D|BnaA03g…
multi-organism process	GO:0051704	BP	38	1441	0.000404364	0.00418402	0.0263706	BnaC04g18440D|BnaA05g01560D|BnaC01g38510D|BnaC03g37680D|BnaC03g41980D|BnaAnng12050D|BnaA07g21980D|BnaA02g02230D|BnaCnng05760D|BnaC05g12240D|BnaA01g30490D|BnaA05g06890D|BnaA06g23560D|BnaC02g00800D|BnaAnng40310D|BnaC01g27600D|BnaC05g01540D|BnaC04g18270D|BnaAnng32610D|BnaA02g00030D|BnaAnng12070D|BnaC01g16200D|BnaA05g11810D|BnaA09g29090D|BnaA01g36840D|BnaA10g01510D|BnaA08g23680D|BnaA05g16480D|BnaA09g…
stomatal closure	GO:0090332	BP	4	21	0.000416769	0.00429014	0.190476	BnaC04g18270D|BnaA09g29090D|BnaC01g27600D|BnaAnng12070D
plastid	GO:0009536	CC	76	3579	0.000528343	0.00535584	0.021235	BnaC03g05980D|BnaC09g23280D|BnaC06g23110D|BnaC08g22870D|BnaC09g42450D|BnaA10g16290D|BnaC01g20320D|BnaC07g45760D|BnaA02g35440D|BnaCnng45660D|BnaA03g47330D|BnaC08g26020D|BnaA08g25720D|BnaA02g31590D|BnaA01g23580D|BnaA08g08010D|BnaC03g49360D|BnaA02g10410D|BnaC07g34180D|BnaC09g02460D|BnaC04g48930D|BnaC04g20980D|BnaCnng05760D|BnaC02g00800D|BnaC08g27800D|BnaAnng12070D|BnaC05g12240D|BnaC04g18950D|BnaA08g…
stomatal movement	GO:0010118	BP	7	91	0.000537781	0.00540001	0.0769231	BnaC04g18270D|BnaAnng12070D|BnaC01g27600D|BnaC03g53620D|BnaA09g29090D|BnaC07g33430D|BnaA04g18740D
chloroplast	GO:0009507	CC	75	3526	0.00055217	0.00548598	0.0212706	BnaC03g05980D|BnaC09g23280D|BnaC06g23110D|BnaC08g22870D|BnaC09g42450D|BnaA10g16290D|BnaC01g20320D|BnaC07g45760D|BnaA02g35440D|BnaCnng45660D|BnaA03g47330D|BnaC08g26020D|BnaA08g25720D|BnaA02g31590D|BnaA01g23580D|BnaA08g08010D|BnaC03g49360D|BnaA02g10410D|BnaC07g34180D|BnaC05g15510D|BnaC04g48930D|BnaC04g20980D|BnaCnng05760D|BnaC02g00800D|BnaC08g27800D|BnaAnng12070D|BnaC05g12240D|BnaC04g18950D|BnaA08g…
organic hydroxy compound metabolic process	GO:1901615	BP	10	186	0.000571219	0.00556898	0.0537634	BnaC06g17050D|BnaA09g22810D|BnaA02g03440D|BnaC09g40740D|BnaC04g12350D|BnaA03g45610D|BnaC07g37670D|BnaA01g12530D|BnaC01g14310D|BnaA02g09960D
glutathione peroxidase activity	GO:0004602	MF	3	9	0.000586646	0.00564594	0.333333	BnaCnng27540D|BnaA03g14580D|BnaA05g11240D
single-organism catabolic process	GO:0044712	BP	19	556	0.000730906	0.00688499	0.0341727	BnaA10g01510D|BnaC09g10380D|BnaAnng02660D|BnaA02g03440D|BnaC03g61150D|BnaC05g41940D|BnaC09g40740D|BnaAnng12520D|BnaC04g13950D|BnaC06g14510D|BnaA06g23560D|BnaC08g24360D|BnaA03g26860D|BnaC03g00690D|BnaC04g48930D|BnaA03g21970D|BnaCnng76180D|BnaC08g17230D|BnaC05g01540D
ligase activity	GO:0016874	MF	15	384	0.000725819	0.00688499	0.0390625	BnaC03g05980D|BnaC09g11030D|BnaA01g17020D|BnaC09g07340D|BnaC01g10870D|BnaA07g25210D|BnaA05g01810D|BnaC06g26980D|BnaA09g21490D|BnaA03g04440D|BnaA02g13630D|BnaC03g00690D|BnaA03g37930D|BnaC01g38590D|BnaC04g20980D
transferase activity, transferring alkyl or aryl (other than methyl) groups	GO:0016765	MF	8	126	0.00072798	0.00688499	0.0634921	BnaA10g01510D|BnaA02g03440D|BnaCnng76180D|BnaC09g40740D|BnaC04g13950D|BnaC08g17230D|BnaA03g21970D|BnaC05g01540D
oxidoreductase activity, acting on paired donors, with incorporation or reduction of molecular oxygen, 2-oxoglutarate as one donor, and incorporation of one atom each of oxygen into both donors	GO:0016706	MF	6	70	0.000790578	0.0073775	0.0857143	BnaA09g31780D|BnaA03g45610D|BnaC07g37670D|BnaC01g14310D|BnaC08g22640D|BnaA01g12530D
cellular nitrogen compound metabolic process	GO:0034641	BP	89	4416	0.00085444	0.00789961	0.020154	BnaC03g39830D|BnaA10g00780D|BnaC05g05210D|BnaC04g00640D|BnaA03g21970D|BnaC03g46170D|BnaA08g02220D|BnaAnng05270D|BnaA03g10990D|BnaC09g20040D|BnaC07g33430D|BnaC05g01540D|BnaA07g25580D|BnaC07g07150D|BnaA06g21470D|BnaC04g13950D|BnaA07g31420D|BnaA03g24840D|BnaA01g36840D|BnaA10g01510D|BnaA05g16480D|BnaC03g73070D|BnaA05g05600D|BnaC09g49920D|BnaA03g32320D|BnaC01g38590D|BnaC03g05980D|BnaC01g38510D|BnaC05g…
phosphorelay response regulator activity	GO:0000156	MF	4	26	0.000853232	0.00789961	0.153846	BnaC04g00640D|BnaC07g33430D|BnaA05g01090D|BnaC06g35700D
carbohydrate derivative binding	GO:0097367	MF	54	2383	0.000937998	0.00859258	0.0226605	BnaC03g05980D|BnaC01g38510D|BnaC06g23110D|BnaA01g07950D|BnaC07g09500D|BnaA02g35440D|BnaC03g37680D|BnaC03g41980D|BnaA03g04440D|BnaAnng12050D|BnaA02g10410D|BnaC08g22640D|BnaC05g15510D|BnaA02g00030D|BnaC04g18270D|BnaC01g27600D|BnaC05g12240D|BnaA01g30490D|BnaA02g08820D|BnaC02g00800D|BnaA05g01470D|BnaC06g13860D|BnaA04g14170D|BnaA08g14620D|BnaC09g42450D|BnaC05g01540D|BnaC01g10870D|BnaA09g31780D|BnaC09g…
heterocyclic compound binding	GO:1901363	MF	115	6049	0.00106633	0.00944327	0.0190114	BnaA05g06680D|BnaA10g00780D|BnaC04g00640D|BnaC03g46170D|BnaC06g08260D|BnaC03g61150D|BnaAnng05270D|BnaC09g20040D|BnaC07g33430D|BnaC05g01540D|BnaA01g36840D|BnaC07g07150D|BnaA06g21470D|BnaC05g37740D|BnaC03g08570D|BnaA07g31420D|BnaA03g24840D|BnaC08g36490D|BnaA10g01510D|BnaA05g16480D|BnaA07g25210D|BnaC03g73070D|BnaA03g14010D|BnaA06g06010D|BnaA05g05600D|BnaAnng16310D|BnaA03g04440D|BnaC01g38590D|BnaC03g…
down-DEGs between aacc and WT at 35 DAF
phenylpropanoid metabolic process	GO:0009698	BP	46	159	1.40996e-48	2.11353e-45	0.289308	BnaA03g50190D|BnaC04g41130D|BnaA06g30430D|BnaA07g29070D|BnaA02g02250D|BnaC02g05070D|BnaC04g56240D|BnaC07g42660D|BnaA04g13980D|BnaC03g06120D|BnaC09g24870D|BnaA04g04830D|BnaC06g32180D|BnaC08g24360D|BnaC04g08190D|BnaA03g39500D|BnaC03g16960D|BnaC08g07960D|BnaC06g26980D|BnaA04g17570D|BnaA05g07370D|BnaA04g21240D|BnaA09g33560D|BnaC06g17050D|BnaA09g22810D|BnaA05g11950D|BnaC09g43250D|BnaA07g16060D|BnaC06g…
secondary metabolic process	GO:0019748	BP	57	442	6.22053e-43	3.10819e-40	0.128959	BnaA03g50190D|BnaC02g07110D|BnaC04g41130D|BnaA02g03440D|BnaA06g30430D|BnaC05g01540D|BnaA02g02250D|BnaC02g05070D|BnaC07g51290D|BnaC04g56240D|BnaC07g42660D|BnaA08g27280D|BnaA10g17440D|BnaC03g06120D|BnaC04g08190D|BnaA04g04830D|BnaC09g40740D|BnaC08g24360D|BnaC09g24870D|BnaA03g39500D|BnaC03g16960D|BnaC08g07960D|BnaC06g26980D|BnaA04g17570D|BnaA05g07370D|BnaA04g13980D|BnaA04g21240D|BnaA09g33560D|BnaC06g…
flavonoid biosynthetic process	GO:0009813	BP	39	130	9.76023e-42	3.44814e-39	0.3	BnaC02g07110D|BnaA02g03440D|BnaA09g15710D|BnaC02g05070D|BnaC08g26010D|BnaC08g26020D|BnaC08g22640D|BnaA10g17440D|BnaC03g06120D|BnaC04g18950D|BnaC09g40740D|BnaC09g24870D|BnaA03g39500D|BnaC08g07960D|BnaA07g29070D|BnaC01g29820D|BnaC09g50050D|BnaC06g17050D|BnaA09g22810D|BnaA10g25120D|BnaC09g43250D|BnaA01g36200D|BnaC07g45760D|BnaA03g04590D|BnaA07g37900D|BnaA09g34840D|BnaC03g26960D|BnaAnng30140D|BnaA03g…
flavonoid metabolic process	GO:0009812	BP	40	144	1.15015e-41	3.44814e-39	0.277778	BnaC02g07110D|BnaA02g03440D|BnaA09g15710D|BnaC02g05070D|BnaC08g26010D|BnaC08g26020D|BnaC08g22640D|BnaA10g17440D|BnaC03g06120D|BnaC04g18950D|BnaC09g40740D|BnaC09g24870D|BnaA03g39500D|BnaC08g07960D|BnaA09g40110D|BnaA07g29070D|BnaC01g29820D|BnaC09g50050D|BnaC06g17050D|BnaA09g22810D|BnaA10g25120D|BnaC09g43250D|BnaA01g36200D|BnaC07g45760D|BnaA03g04590D|BnaA07g37900D|BnaA09g34840D|BnaC03g26960D|BnaAnng…
single-organism metabolic process	GO:0044710	BP	121	3652	3.51636e-34	7.02803e-32	0.0331325	BnaA05g11950D|BnaC06g14510D|BnaA02g03440D|BnaC03g06120D|BnaC04g08190D|BnaC09g10980D|BnaC04g18950D|BnaA09g02570D|BnaC02g38800D|BnaC08g07960D|BnaA09g40110D|BnaA04g17570D|BnaC05g17710D|BnaC05g01540D|BnaA09g33560D|BnaC03g41600D|BnaA07g16930D|BnaC08g34750D|BnaA05g04720D|BnaA03g04590D|BnaA10g14480D|BnaC03g23410D|BnaA10g01510D|BnaA07g25210D|BnaA03g14010D|BnaC04g41130D|BnaC01g04850D|BnaA10g17440D|BnaC06g…
response to karrikin	GO:0080167	BP	28	118	9.41544e-28	1.41137e-25	0.237288	BnaA04g04830D|BnaA05g11950D|BnaC06g14510D|BnaC05g13380D|BnaC04g56240D|BnaC08g26010D|BnaC08g26020D|BnaA04g13980D|BnaA08g28670D|BnaC08g24360D|BnaC04g08190D|BnaC08g01850D|BnaC04g41130D|BnaA04g17570D|BnaA05g07370D|BnaC09g50050D|BnaA09g33560D|BnaA10g25120D|BnaA07g16060D|BnaA08g28680D|BnaC07g45760D|BnaA07g37900D|BnaA09g34840D|BnaCnng52250D|BnaA03g14010D|BnaC03g16960D|BnaA04g21240D|BnaA04g21230D
response to wounding	GO:0009611	BP	28	179	2.2725e-23	2.83873e-21	0.156425	BnaA03g14010D|BnaA05g11950D|BnaC06g14510D|BnaA10g19670D|BnaC03g06120D|BnaC08g24360D|BnaC04g08190D|BnaA03g45610D|BnaC03g16960D|BnaA04g17570D|BnaA05g07370D|BnaAnng07990D|BnaA09g33560D|BnaC02g05070D|BnaC09g43250D|BnaA07g16060D|BnaA03g04590D|BnaCnng52250D|BnaA09g21170D|BnaA04g04830D|BnaA09g21860D|BnaC04g41130D|BnaC07g37670D|BnaA04g21240D|BnaC01g14310D|BnaC06g08930D|BnaA04g21230D|BnaA01g12530D
single-organism process	GO:0044699	BP	160	8272	1.11362e-20	1.11288e-18	0.0193424	BnaC07g14980D|BnaA06g36310D|BnaC09g50440D|BnaA05g11950D|BnaC06g14510D|BnaC03g00260D|BnaA05g05740D|BnaA10g24440D|BnaA02g03440D|BnaC03g06120D|BnaC04g08190D|BnaC09g10980D|BnaC04g18950D|BnaA09g02570D|BnaC02g38800D|BnaC08g07960D|BnaA09g40110D|BnaA04g17570D|BnaC05g17710D|BnaC05g01540D|BnaA09g33560D|BnaC01g26290D|BnaA02g03860D|BnaC03g41600D|BnaA07g16930D|BnaC08g34750D|BnaA05g04720D|BnaA03g04590D|BnaA10g…
small molecule biosynthetic process	GO:0044283	BP	38	564	1.98259e-19	1.85744e-17	0.0673759	BnaA05g05760D|BnaA04g04830D|BnaC03g33530D|BnaA05g11950D|BnaA08g20870D|BnaC07g51290D|BnaA09g02570D|BnaA03g28400D|BnaA08g06180D|BnaC03g06120D|BnaC08g24360D|BnaC04g08190D|BnaC02g38800D|BnaC04g41130D|BnaC08g07960D|BnaA04g17570D|BnaC05g17710D|BnaA02g05780D|BnaA09g33560D|BnaC02g05070D|BnaC09g43250D|BnaA06g11010D|BnaA07g16060D|BnaC03g41600D|BnaC06g14510D|BnaA09g30660D|BnaC08g06560D|BnaA03g04590D|BnaA05g…
single-organism cellular process	GO:0044763	BP	122	5701	1.16951e-17	9.47621e-16	0.0213998	BnaC07g14980D|BnaC09g50440D|BnaA05g11950D|BnaC06g14510D|BnaC03g00260D|BnaA05g05740D|BnaA02g03440D|BnaC03g06120D|BnaC04g08190D|BnaC09g10980D|BnaA09g02570D|BnaC02g38800D|BnaC08g07960D|BnaA04g17570D|BnaC05g17710D|BnaC05g01540D|BnaA09g33560D|BnaC01g26290D|BnaC03g41600D|BnaA03g04590D|BnaA05g07370D|BnaA10g01510D|BnaA05g05680D|BnaC02g38520D|BnaA03g14010D|BnaC04g41130D|BnaC01g04850D|BnaA10g17440D|BnaA03g…
biosynthetic process	GO:0009058	BP	111	4942	3.01675e-17	2.00983e-15	0.0224605	BnaA05g11950D|BnaC06g14510D|BnaA02g03440D|BnaC03g06120D|BnaC04g08190D|BnaC04g18950D|BnaA09g02570D|BnaC02g38800D|BnaC08g07960D|BnaA04g17570D|BnaC05g17710D|BnaA09g33560D|BnaA02g03860D|BnaC03g41600D|BnaA05g04720D|BnaA03g04590D|BnaA05g07370D|BnaA03g14010D|BnaC04g41130D|BnaC01g04850D|BnaA04g21240D|BnaA03g21400D|BnaC02g41690D|BnaC02g05680D|BnaC02g07110D|BnaCnng59540D|BnaA06g30430D|BnaA09g15710D|BnaA08g…
catalytic activity	GO:0003824	MF	149	7961	2.99891e-17	2.00983e-15	0.0187162	BnaC09g50440D|BnaA05g11950D|BnaC06g14510D|BnaC04g44460D|BnaA05g05740D|BnaA09g02570D|BnaA10g24440D|BnaC05g14100D|BnaC03g06120D|BnaC04g08190D|BnaC03g05680D|BnaC04g18950D|BnaC09g36580D|BnaC05g22050D|BnaC02g38800D|BnaA09g40110D|BnaA04g17570D|BnaC05g17710D|BnaC03g23410D|BnaAnng15360D|BnaC05g01540D|BnaA09g33560D|BnaA02g03440D|BnaC03g41600D|BnaA07g16930D|BnaA04g25780D|BnaC08g34750D|BnaA05g04720D|BnaA08g…
response to abiotic stimulus	GO:0009628	BP	61	1760	6.05223e-17	3.70298e-15	0.0346591	BnaA05g05760D|BnaA04g04830D|BnaC03g33530D|BnaA07g29070D|BnaA05g11950D|BnaC06g14510D|BnaC05g13380D|BnaC04g56240D|BnaA05g05740D|BnaA10g19670D|BnaA03g28400D|BnaC08g26020D|BnaA08g27280D|BnaC08g22640D|BnaA08g06180D|BnaC03g06120D|BnaCnng77870D|BnaC06g32180D|BnaC09g49020D|BnaA08g28670D|BnaC08g24360D|BnaC04g08190D|BnaC08g01850D|BnaC04g41130D|BnaC08g07960D|BnaC04g00410D|BnaA04g17570D|BnaA05g07370D|BnaA04g…
plant-type vacuole	GO:0000325	CC	20	130	6.82465e-17	4.01183e-15	0.153846	BnaC03g06120D|BnaC06g17050D|BnaC02g05070D|BnaA02g03440D|BnaC09g43250D|BnaA02g22500D|BnaC09g40740D|BnaA06g36310D|BnaC01g09900D|BnaC07g45760D|BnaA10g19670D|BnaC02g07110D|BnaC08g26020D|BnaC08g26010D|BnaA06g01420D|BnaA03g04590D|BnaA07g37900D|BnaA09g34840D|BnaA07g18120D|BnaA10g17440D
organic hydroxy compound biosynthetic process	GO:1901617	BP	20	132	8.89713e-17	4.84975e-15	0.151515	BnaC06g17050D|BnaA09g22810D|BnaA02g03440D|BnaC01g14310D|BnaA06g30430D|BnaC02g07110D|BnaC09g40740D|BnaA07g29070D|BnaAnng30140D|BnaC09g24870D|BnaC06g32180D|BnaA03g39500D|BnaA03g45610D|BnaC08g07960D|BnaA01g12530D|BnaC02g04950D|BnaC07g37670D|BnaA07g18120D|BnaC02g41690D|BnaA10g17440D
organic hydroxy compound metabolic process	GO:1901615	BP	22	186	2.7982e-16	1.47175e-14	0.11828	BnaC02g07110D|BnaA02g03440D|BnaA06g30430D|BnaA07g29070D|BnaC09g40740D|BnaC09g24870D|BnaA03g39500D|BnaA05g20420D|BnaC08g07960D|BnaC02g04950D|BnaA10g17440D|BnaC06g17050D|BnaA09g22810D|BnaC05g32380D|BnaAnng30140D|BnaC06g32180D|BnaA03g45610D|BnaC07g37670D|BnaC02g41690D|BnaC01g14310D|BnaA07g18120D|BnaA01g12530D
carbon-nitrogen lyase activity	GO:0016840	MF	12	25	1.30494e-15	6.20986e-14	0.48	BnaA09g33560D|BnaCnng52250D|BnaA05g07370D|BnaA07g16060D|BnaA04g04830D|BnaC06g14510D|BnaC08g24360D|BnaC04g08190D|BnaA04g21240D|BnaA04g21230D|BnaA10g14270D|BnaC09g36580D
metabolic process	GO:0008152	BP	169	10118	1.82223e-15	8.40468e-14	0.0167029	BnaC09g50440D|BnaA05g11950D|BnaC06g14510D|BnaC04g44460D|BnaA05g05740D|BnaA09g02570D|BnaA02g03440D|BnaC03g06120D|BnaC04g08190D|BnaC09g10980D|BnaC04g18950D|BnaA03g39500D|BnaC09g36580D|BnaC02g38800D|BnaC08g07960D|BnaA09g40110D|BnaA04g17570D|BnaC05g17710D|BnaC03g23410D|BnaAnng15360D|BnaC05g01540D|BnaA09g33560D|BnaA02g03860D|BnaC03g41600D|BnaA07g16930D|BnaC08g34750D|BnaA05g04720D|BnaC05g18500D|BnaA03g…
pigment biosynthetic process	GO:0046148	BP	18	132	1.65198e-14	7.39198e-13	0.136364	BnaC03g06120D|BnaC02g07110D|BnaC02g05070D|BnaC09g43250D|BnaC03g26960D|BnaC09g40740D|BnaA09g15710D|BnaA07g29070D|BnaA10g19670D|BnaC09g17150D|BnaC06g32180D|BnaA03g45610D|BnaC07g37670D|BnaA10g17440D|BnaC01g14310D|BnaA03g04590D|BnaA01g12530D|BnaA02g03440D
organic substance metabolic process	GO:0071704	BP	153	8884	1.78924e-14	7.77413e-13	0.017222	BnaC09g50440D|BnaA05g11950D|BnaC06g14510D|BnaC04g44460D|BnaA05g05740D|BnaA09g02570D|BnaA02g03440D|BnaC03g06120D|BnaC04g08190D|BnaC04g18950D|BnaA03g39500D|BnaC09g36580D|BnaC02g38800D|BnaC08g07960D|BnaA09g40110D|BnaA04g17570D|BnaC05g17710D|BnaAnng15360D|BnaC05g01540D|BnaA09g33560D|BnaA02g03860D|BnaC03g41600D|BnaC08g34750D|BnaA05g04720D|BnaC05g18500D|BnaA03g04590D|BnaA05g07370D|BnaC03g23410D|BnaA10g…
pigment metabolic process	GO:0042440	BP	19	160	2.96198e-14	1.21644e-12	0.11875	BnaC03g06120D|BnaC02g07110D|BnaC02g05070D|BnaA02g03440D|BnaC09g43250D|BnaC03g26960D|BnaC09g40740D|BnaA09g15710D|BnaA07g29070D|BnaA10g19670D|BnaC09g17150D|BnaC06g32180D|BnaA03g45610D|BnaC07g37670D|BnaA10g17440D|BnaC01g14310D|BnaA03g04590D|BnaA01g12530D|BnaA09g40110D
response to oxidative stress	GO:0006979	BP	26	424	1.0169e-12	3.67309e-11	0.0613208	BnaA05g05760D|BnaC06g14510D|BnaA10g19670D|BnaA08g27280D|BnaA09g10710D|BnaC03g06120D|BnaC09g10980D|BnaC08g24360D|BnaC04g08190D|BnaA05g07370D|BnaA04g21240D|BnaA09g33560D|BnaC02g05070D|BnaC09g43250D|BnaA07g16060D|BnaC06g15850D|BnaCnng27540D|BnaA03g04590D|BnaA05g06760D|BnaA10g01510D|BnaCnng52250D|BnaA04g04830D|BnaA09g21860D|BnaAnng16310D|BnaA04g21230D|BnaC05g01540D
response to stimulus	GO:0050896	BP	105	5369	3.35012e-12	1.18161e-10	0.0195567	BnaA06g36310D|BnaC09g50440D|BnaA05g11950D|BnaC06g14510D|BnaC05g13380D|BnaA05g05740D|BnaA08g20230D|BnaA02g15190D|BnaA02g03440D|BnaC03g06120D|BnaC09g10980D|BnaC08g07960D|BnaA04g17570D|BnaC05g01540D|BnaA09g33560D|BnaC03g41600D|BnaA05g04720D|BnaA03g04590D|BnaA05g06760D|BnaA10g01510D|BnaC02g38520D|BnaC03g51060D|BnaC04g41130D|BnaA10g17440D|BnaA03g21400D|BnaA07g25210D|BnaC06g08930D|BnaC02g07110D|BnaC03g…
oxidoreductase activity, acting on the aldehyde or oxo group of donors, NAD or NADP as acceptor	GO:0016620	MF	11	48	1.65676e-11	5.58087e-10	0.229167	BnaA03g50190D|BnaA05g05760D|BnaA02g02250D|BnaC04g56240D|BnaC01g02370D|BnaC09g42830D|BnaC07g42660D|BnaA07g05850D|BnaA04g13980D|BnaA01g01360D|BnaC02g05680D
intramolecular lyase activity	GO:0016872	MF	7	9	1.04727e-10	3.20378e-09	0.777778	BnaA10g25120D|BnaC07g45760D|BnaC08g26020D|BnaC08g26010D|BnaA07g37900D|BnaA09g34840D|BnaC09g50050D
extrinsic component of organelle membrane	GO:0031312	CC	7	13	6.85545e-10	1.86842e-08	0.538462	BnaA09g15710D|BnaC07g45760D|BnaC09g17150D|BnaC08g26020D|BnaC08g26010D|BnaA07g37900D|BnaA09g34840D
oxidoreductase activity, acting on the aldehyde or oxo group of donors	GO:0016903	MF	11	71	6.75254e-10	1.86842e-08	0.15493	BnaA03g50190D|BnaA05g05760D|BnaA02g02250D|BnaC04g56240D|BnaC01g02370D|BnaC09g42830D|BnaC07g42660D|BnaA07g05850D|BnaA04g13980D|BnaA01g01360D|BnaC02g05680D
endoplasmic reticulum	GO:0005783	CC	29	799	7.09294e-09	1.75741e-07	0.0362954	BnaA05g25700D|BnaA09g15710D|BnaA05g11950D|BnaC07g45760D|BnaC08g26010D|BnaA06g01420D|BnaC08g26020D|BnaC03g06120D|BnaC09g36580D|BnaA05g01210D|BnaC03g16960D|BnaC02g04950D|BnaA04g17570D|BnaA10g14270D|BnaA04g26390D|BnaC02g05070D|BnaC09g43250D|BnaA06g11010D|BnaA03g04590D|BnaA07g37900D|BnaA07g05850D|BnaA09g34840D|BnaA01g01360D|BnaA03g14010D|BnaA10g19670D|BnaC09g17150D|BnaC04g41130D|BnaAnng16310D|BnaC01g…
response to inorganic substance	GO:0010035	BP	29	804	8.1007e-09	1.97446e-07	0.0360697	BnaA05g05760D|BnaC03g76760D|BnaC03g33530D|BnaA06g30430D|BnaA07g29070D|BnaA03g28400D|BnaA08g27280D|BnaA09g10710D|BnaCnng77870D|BnaC09g10980D|BnaC06g32180D|BnaC09g49020D|BnaC04g08190D|BnaC04g00410D|BnaA05g07370D|BnaAnng16310D|BnaC06g15850D|BnaC03g41600D|BnaC07g44690D|BnaA05g04720D|BnaAnng27260D|BnaA10g01510D|BnaA08g29560D|BnaC03g51060D|BnaA09g21860D|BnaA10g24440D|BnaA04g21240D|BnaA04g21230D|BnaC05g…
transferase activity, transferring alkyl or aryl (other than methyl) groups	GO:0016765	MF	12	126	1.73764e-08	4.00727e-07	0.0952381	BnaC02g07110D|BnaA10g01510D|BnaA02g03440D|BnaC09g40740D|BnaCnng59540D|BnaA08g20870D|BnaA09g30660D|BnaA10g17440D|BnaC04g00410D|BnaC05g17710D|BnaA08g27280D|BnaC05g01540D
cellular metabolic process	GO:0044237	BP	128	8226	2.38304e-08	5.4124e-07	0.0155604	BnaC09g50440D|BnaA05g11950D|BnaC06g14510D|BnaC04g44460D|BnaA05g05740D|BnaA09g02570D|BnaA02g03440D|BnaC03g06120D|BnaC04g08190D|BnaC09g10980D|BnaA03g39500D|BnaC09g36580D|BnaC02g38800D|BnaC08g07960D|BnaA04g17570D|BnaC05g17710D|BnaC05g01540D|BnaA09g33560D|BnaA02g03860D|BnaC03g41600D|BnaA05g04720D|BnaA03g04590D|BnaA05g07370D|BnaC03g23410D|BnaA10g01510D|BnaC02g38520D|BnaA03g14010D|BnaC04g41130D|BnaC01g…
oxidoreductase activity	GO:0016491	MF	40	1473	2.56373e-08	5.65151e-07	0.0271555	BnaA03g50190D|BnaA05g05760D|BnaA03g14010D|BnaA06g30430D|BnaA09g15710D|BnaA02g02250D|BnaC04g56240D|BnaC01g02370D|BnaC04g41130D|BnaC07g42660D|BnaC08g22640D|BnaA05g06800D|BnaA04g13980D|BnaCnng77870D|BnaC04g18950D|BnaA09g02570D|BnaC03g16960D|BnaC01g29820D|BnaA07g26520D|BnaAnng07990D|BnaA09g31780D|BnaA05g11950D|BnaA01g36200D|BnaA06g11010D|BnaA07g16930D|BnaA04g17570D|BnaA07g05850D|BnaA01g01360D|BnaC03g…
single-organism catabolic process	GO:0044712	BP	23	556	2.91247e-08	6.32723e-07	0.0413669	BnaC02g07110D|BnaA02g03440D|BnaA06g30430D|BnaC06g14510D|BnaA08g27280D|BnaA10g17440D|BnaC04g08190D|BnaA05g05880D|BnaC09g40740D|BnaAnng00730D|BnaC08g24360D|BnaC08g34430D|BnaA05g07370D|BnaC02g03000D|BnaC05g01540D|BnaA09g33560D|BnaA07g16060D|BnaC05g07800D|BnaA10g01510D|BnaCnng52250D|BnaA04g04830D|BnaA04g21240D|BnaA04g21230D
vacuole	GO:0005773	CC	35	1209	4.70592e-08	9.66326e-07	0.0289495	BnaC02g07110D|BnaC01g09900D|BnaA02g03440D|BnaA06g36310D|BnaA05g11950D|BnaC07g45760D|BnaC08g26010D|BnaA06g01420D|BnaC08g26020D|BnaA08g27280D|BnaC03g06120D|BnaA02g22500D|BnaC03g05680D|BnaC09g40740D|BnaC04g41130D|BnaA09g40110D|BnaC02g04950D|BnaA04g17570D|BnaC05g01540D|BnaC06g17050D|BnaC02g05070D|BnaC09g43250D|BnaC03g41600D|BnaA03g04590D|BnaA07g37900D|BnaA09g34840D|BnaA05g06380D|BnaAnng27260D|BnaA10g…
cytoplasm	GO:0005737	CC	162	11484	5.58189e-08	1.13071e-06	0.0141066	BnaC07g14980D|BnaA06g36310D|BnaC09g50440D|BnaA05g11950D|BnaC06g14510D|BnaA05g05740D|BnaA09g02570D|BnaA10g24440D|BnaA02g15190D|BnaC05g14100D|BnaC03g06120D|BnaC03g05680D|BnaC09g10980D|BnaC04g18950D|BnaC07g06590D|BnaC09g36580D|BnaC05g22050D|BnaC02g38800D|BnaA09g40110D|BnaA04g17570D|BnaC05g17710D|BnaC03g23410D|BnaAnng15360D|BnaC05g01540D|BnaA09g33560D|BnaC01g26290D|BnaA02g03440D|BnaC03g41600D|BnaC07g…
sulfur compound metabolic process	GO:0006790	BP	17	327	9.3775e-08	1.84569e-06	0.0519878	BnaC02g07110D|BnaA10g01510D|BnaC05g01540D|BnaA10g25680D|BnaA08g06180D|BnaC09g40740D|BnaA06g11010D|BnaA10g17440D|BnaC07g51290D|BnaC03g41980D|BnaA02g03440D|BnaC08g06560D|BnaC04g00410D|BnaA08g27280D|BnaA03g28400D|BnaA09g21170D|BnaC03g33530D
protein binding	GO:0005515	MF	63	3118	1.06486e-07	2.02053e-06	0.0202053	BnaC09g31650D|BnaA04g04830D|BnaC05g14100D|BnaC07g14980D|BnaA09g15710D|BnaC09g50440D|BnaA05g11950D|BnaCnng66420D|BnaC02g05070D|BnaC05g13380D|BnaA05g05740D|BnaC01g26290D|BnaA10g19670D|BnaA01g20950D|BnaC08g26020D|BnaC03g06120D|BnaC04g08190D|BnaC07g45760D|BnaA05g05880D|BnaC08g24360D|BnaC09g24870D|BnaA03g39500D|BnaC04g41130D|BnaC08g07960D|BnaA05g06130D|BnaA07g32170D|BnaC04g00410D|BnaA04g17570D|BnaA05g…
organonitrogen compound metabolic process	GO:1901564	BP	41	1655	1.9046e-07	3.31977e-06	0.0247734	BnaA05g05760D|BnaCnng59540D|BnaC03g33530D|BnaC02g07110D|BnaA08g20870D|BnaC07g51290D|BnaC03g41980D|BnaA09g02570D|BnaA03g28400D|BnaA10g14560D|BnaA02g03440D|BnaA08g27280D|BnaA05g07370D|BnaC09g40740D|BnaC08g24360D|BnaC04g08190D|BnaC05g17710D|BnaA02g05780D|BnaA10g14270D|BnaC09g36860D|BnaA10g17440D|BnaA09g33560D|BnaA10g25680D|BnaC04g12040D|BnaA07g16060D|BnaC03g41600D|BnaC06g14510D|BnaA09g30660D|BnaC05g…
whole membrane	GO:0098805	CC	27	827	1.90331e-07	3.31977e-06	0.0326481	BnaC02g07110D|BnaA02g03440D|BnaC09g50440D|BnaA05g11950D|BnaC07g45760D|BnaA04g22130D|BnaC08g26010D|BnaA06g01420D|BnaC08g26020D|BnaC03g06120D|BnaC09g40740D|BnaC03g16960D|BnaC02g04950D|BnaA04g17570D|BnaC06g17050D|BnaC02g05070D|BnaC09g43250D|BnaA03g04590D|BnaA07g37900D|BnaA09g34840D|BnaA03g46790D|BnaAnng27260D|BnaA03g14010D|BnaA10g19670D|BnaC04g41130D|BnaA10g17440D|BnaA07g18120D
cellular aromatic compound metabolic process	GO:0006725	BP	73	3969	3.12122e-07	5.25698e-06	0.0183925	BnaA03g50190D|BnaC01g09900D|BnaA08g20870D|BnaA06g30430D|BnaA07g29070D|BnaA02g02250D|BnaC02g05070D|BnaC03g33640D|BnaC04g56240D|BnaA05g07370D|BnaA09g02570D|BnaC04g41130D|BnaC07g42660D|BnaA10g14560D|BnaA05g27480D|BnaC09g43250D|BnaC03g06120D|BnaC09g24870D|BnaCnng59540D|BnaC03g20650D|BnaA05g05880D|BnaA04g04830D|BnaC06g32180D|BnaCnng39690D|BnaC08g24360D|BnaC04g08190D|BnaA03g39500D|BnaC03g16960D|BnaC08g…
gametophyte development	GO:0048229	BP	17	362	3.68977e-07	6.14552e-06	0.0469613	BnaA05g05760D|BnaA05g11950D|BnaA02g03860D|BnaC04g41130D|BnaA04g04000D|BnaA07g25210D|BnaA03g14010D|BnaA10g14560D|BnaC04g08190D|BnaC03g16960D|BnaA04g21240D|BnaC06g26980D|BnaA04g17570D|BnaA04g21230D|BnaC09g36860D|BnaA05g07370D|BnaCnng75800D
organic cyclic compound metabolic process	GO:1901360	BP	74	4069	3.88569e-07	6.40072e-06	0.0181863	BnaA03g50190D|BnaC01g09900D|BnaA08g20870D|BnaA06g30430D|BnaA07g29070D|BnaA02g02250D|BnaC02g05070D|BnaC03g33640D|BnaC04g56240D|BnaA05g07370D|BnaA09g02570D|BnaC04g41130D|BnaC07g42660D|BnaA10g14560D|BnaA05g27480D|BnaC09g43250D|BnaC03g06120D|BnaC09g24870D|BnaCnng59540D|BnaC03g20650D|BnaA05g05880D|BnaA04g04830D|BnaC06g32180D|BnaCnng39690D|BnaC08g24360D|BnaC04g08190D|BnaA03g39500D|BnaC03g16960D|BnaC08g…
lyase activity	GO:0016829	MF	17	369	4.76066e-07	7.63233e-06	0.0460705	BnaA09g33560D|BnaAnng27260D|BnaCnng52250D|BnaC04g12040D|BnaA07g16060D|BnaA04g04830D|BnaC06g14510D|BnaA09g21860D|BnaC08g24360D|BnaC04g08190D|BnaA04g29280D|BnaA05g07370D|BnaA04g21240D|BnaA04g21230D|BnaA02g05780D|BnaA10g14270D|BnaC09g36580D
L-ascorbic acid binding	GO:0031418	MF	6	26	7.28007e-07	1.12503e-05	0.230769	BnaA09g31780D|BnaA03g45610D|BnaC07g37670D|BnaC01g14310D|BnaC08g22640D|BnaA01g12530D
plant ovule development	GO:0048481	BP	7	44	7.83695e-07	1.19265e-05	0.159091	BnaAnng30140D|BnaA10g14560D|BnaA03g39500D|BnaC02g41690D|BnaCnng39690D|BnaC09g36860D|BnaCnng75800D
cellular process	GO:0009987	BP	148	10703	1.96712e-06	2.82174e-05	0.0138279	BnaC07g14980D|BnaA06g36310D|BnaC09g50440D|BnaA05g11950D|BnaC06g14510D|BnaC03g00260D|BnaC04g44460D|BnaA05g05740D|BnaA09g02570D|BnaA02g03440D|BnaC03g06120D|BnaC04g08190D|BnaC09g10980D|BnaA03g39500D|BnaC09g36580D|BnaC02g38800D|BnaC08g07960D|BnaA04g17570D|BnaC05g17710D|BnaC05g01540D|BnaA09g33560D|BnaC01g26290D|BnaA02g03860D|BnaC03g41600D|BnaC03g09800D|BnaA05g04720D|BnaC05g18500D|BnaA03g04590D|BnaA05g…
glutathione transferase activity	GO:0004364	MF	7	54	2.70974e-06	3.69264e-05	0.12963	BnaC02g07110D|BnaA10g01510D|BnaA02g03440D|BnaC09g40740D|BnaA10g17440D|BnaA08g27280D|BnaC05g01540D
glutathione metabolic process	GO:0006749	BP	7	60	5.13004e-06	6.6008e-05	0.116667	BnaC02g07110D|BnaA10g01510D|BnaA02g03440D|BnaC09g40740D|BnaA10g17440D|BnaA08g27280D|BnaC05g01540D
coenzyme biosynthetic process	GO:0009108	BP	9	117	5.61642e-06	7.16512e-05	0.0769231	BnaC04g41130D|BnaA03g14010D|BnaA08g06180D|BnaA05g11950D|BnaC07g51220D|BnaC03g16960D|BnaC08g06560D|BnaC04g00410D|BnaA04g17570D
vitamin binding	GO:0019842	MF	6	42	8.61052e-06	0.000105365	0.142857	BnaA09g31780D|BnaA03g45610D|BnaC07g37670D|BnaC01g14310D|BnaC08g22640D|BnaA01g12530D
cytoplasmic part	GO:0044444	CC	131	9368	8.79444e-06	0.000106313	0.0139838	BnaC07g14980D|BnaA06g36310D|BnaC09g50440D|BnaA05g11950D|BnaC06g14510D|BnaA05g05740D|BnaA09g02570D|BnaA10g24440D|BnaA02g15190D|BnaA02g03440D|BnaC03g06120D|BnaC03g05680D|BnaC09g10980D|BnaC04g18950D|BnaC09g36580D|BnaC02g38800D|BnaA09g40110D|BnaA04g17570D|BnaC05g17710D|BnaAnng15360D|BnaC05g01540D|BnaA09g33560D|BnaC01g26290D|BnaC03g41600D|BnaC07g19750D|BnaC03g09800D|BnaA07g16930D|BnaA05g04720D|BnaA08g…
binding	GO:0005488	MF	137	9947	1.00667e-05	0.000119762	0.013773	BnaC07g14980D|BnaC09g50440D|BnaA05g11950D|BnaC06g14510D|BnaC03g00260D|BnaC05g13380D|BnaA05g05740D|BnaA07g25210D|BnaA10g24440D|BnaC05g14100D|BnaC03g06120D|BnaC04g08190D|BnaC09g10980D|BnaC04g18950D|BnaC08g07960D|BnaA04g17570D|BnaC05g01540D|BnaA09g33560D|BnaC01g26290D|BnaA02g03860D|BnaA02g03440D|BnaC03g09800D|BnaA07g16930D|BnaA04g25780D|BnaA05g04720D|BnaA03g04590D|BnaA05g07370D|BnaC03g23410D|BnaA10g…
ion binding	GO:0043167	MF	62	3496	1.01737e-05	0.000120082	0.0177346	BnaC02g07110D|BnaC09g31650D|BnaA03g47270D|BnaC03g33530D|BnaA06g30430D|BnaC09g50440D|BnaA05g11950D|BnaC03g00260D|BnaA02g03440D|BnaA05g05740D|BnaA04g11540D|BnaC04g41130D|BnaC06g44000D|BnaA05g05680D|BnaA08g27280D|BnaA09g10710D|BnaCnng76100D|BnaA08g06180D|BnaC09g10980D|BnaA02g31460D|BnaC08g22640D|BnaC04g34260D|BnaA05g01210D|BnaC03g16960D|BnaC04g00410D|BnaA04g17570D|BnaC07g37670D|BnaA02g05780D|BnaAnng…
oxidoreductase activity, acting on paired donors, with incorporation or reduction of molecular oxygen, 2-oxoglutarate as one donor, and incorporation of one atom each of oxygen into both donors	GO:0016706	MF	7	70	1.30188e-05	0.00015128	0.1	BnaA09g31780D|BnaA03g47270D|BnaA03g45610D|BnaC07g37670D|BnaC01g14310D|BnaC08g22640D|BnaA01g12530D
multicellular organismal process	GO:0032501	BP	49	2573	1.80387e-05	0.000204849	0.0190439	BnaA05g05760D|BnaC09g31650D|BnaC01g09900D|BnaA08g06180D|BnaA06g36310D|BnaA05g11950D|BnaC01g26290D|BnaC07g51290D|BnaC03g41980D|BnaA01g20950D|BnaA05g27480D|BnaC04g08190D|BnaCnng77870D|BnaA05g05000D|BnaA04g04000D|BnaA10g14560D|BnaC09g24870D|BnaA03g39500D|BnaC04g41130D|BnaA05g06760D|BnaC02g04950D|BnaC06g26980D|BnaA04g17570D|BnaCnng39690D|BnaA05g07370D|BnaC09g36860D|BnaC06g17050D|BnaA09g22810D|BnaA02g…
endomembrane system	GO:0012505	CC	39	1861	1.92832e-05	0.000217334	0.0209565	BnaA05g25700D|BnaA09g15710D|BnaA05g11950D|BnaC07g45760D|BnaC08g26010D|BnaC01g26290D|BnaA06g01420D|BnaA01g20950D|BnaC08g26020D|BnaC04g43040D|BnaCnng76100D|BnaC03g06120D|BnaA10g18380D|BnaC09g36580D|BnaA05g01210D|BnaC04g41130D|BnaC02g04950D|BnaA04g17570D|BnaA10g14270D|BnaAnng07990D|BnaA04g26390D|BnaC02g05070D|BnaC09g43250D|BnaA06g11010D|BnaA03g04590D|BnaA07g37900D|BnaA07g05850D|BnaA09g34840D|BnaA01g…
developmental process	GO:0032502	BP	52	2860	3.27874e-05	0.000351059	0.0181818	BnaA05g05760D|BnaC09g31650D|BnaC01g09900D|BnaA08g06180D|BnaA06g36310D|BnaA05g11950D|BnaC01g26290D|BnaC03g41980D|BnaA01g20950D|BnaA05g27480D|BnaC04g08190D|BnaCnng77870D|BnaA05g05000D|BnaA04g04000D|BnaA10g14560D|BnaC09g24870D|BnaA03g39500D|BnaC04g41130D|BnaC08g07960D|BnaA05g06760D|BnaC02g04950D|BnaC06g26980D|BnaA04g17570D|BnaCnng39690D|BnaA05g07370D|BnaC09g36860D|BnaC06g17050D|BnaA09g22810D|BnaA02g…
cation binding	GO:0043169	MF	58	3346	4.05844e-05	0.000421011	0.0173341	BnaC02g07110D|BnaC09g31650D|BnaA03g47270D|BnaC03g33530D|BnaA06g30430D|BnaC09g50440D|BnaA05g11950D|BnaC03g00260D|BnaA02g03440D|BnaA05g05740D|BnaA04g11540D|BnaC04g41130D|BnaC06g44000D|BnaA08g27280D|BnaA09g10710D|BnaCnng76100D|BnaA08g06180D|BnaC09g10980D|BnaA02g31460D|BnaC08g22640D|BnaC04g34260D|BnaA05g01210D|BnaC03g16960D|BnaC04g00410D|BnaA04g17570D|BnaC07g37670D|BnaAnng07990D|BnaAnng16310D|BnaA09g…
auxin polar transport	GO:0009926	BP	7	89	5.48298e-05	0.000530514	0.0786517	BnaC03g06120D|BnaC02g05070D|BnaC06g44000D|BnaC09g43250D|BnaC03g26960D|BnaA10g19670D|BnaA03g04590D
siRNA binding	GO:0035197	MF	3	5	5.48564e-05	0.000530514	0.6	BnaC09g36860D|BnaCnng75800D|BnaA10g14560D
copper chaperone activity	GO:0016531	MF	3	5	5.48564e-05	0.000530514	0.6	BnaC06g15850D|BnaA09g10710D|BnaC09g10980D
cytosol	GO:0005829	CC	36	1759	6.68654e-05	0.000624494	0.0204662	BnaC02g07110D|BnaA04g04830D|BnaC03g33530D|BnaA01g20450D|BnaCnng27540D|BnaC06g14510D|BnaA03g28400D|BnaA08g27280D|BnaA09g10710D|BnaA05g06800D|BnaA08g06180D|BnaC09g10980D|BnaA05g05880D|BnaC09g40740D|BnaC08g24360D|BnaC04g00410D|BnaC03g23410D|BnaAnng15360D|BnaC05g01540D|BnaA09g33560D|BnaA02g03440D|BnaA07g16060D|BnaA10g01510D|BnaC07g44690D|BnaA06g31990D|BnaC08g06560D|BnaA05g06380D|BnaA09g02570D|BnaA03g…
cellular copper ion homeostasis	GO:0006878	BP	3	6	8.16698e-05	0.000738341	0.5	BnaC06g15850D|BnaA09g10710D|BnaC09g10980D
metallochaperone activity	GO:0016530	MF	3	6	8.16698e-05	0.000738341	0.5	BnaC06g15850D|BnaA09g10710D|BnaC09g10980D
nutrient reservoir activity	GO:0045735	MF	6	65	8.27746e-05	0.000742989	0.0923077	BnaA02g22500D|BnaC04g34260D|BnaA02g31460D|BnaA06g36310D|BnaC01g09900D|BnaA04g11540D
organelle membrane	GO:0031090	CC	32	1550	0.00014984	0.00124094	0.0206452	BnaC02g07110D|BnaA02g03440D|BnaA09g15710D|BnaC09g50440D|BnaA05g11950D|BnaC07g45760D|BnaA04g22130D|BnaC08g26010D|BnaA06g01420D|BnaC08g26020D|BnaC04g43040D|BnaC03g06120D|BnaC09g40740D|BnaC03g16960D|BnaC02g04950D|BnaA04g17570D|BnaC06g17050D|BnaC02g05070D|BnaC09g43250D|BnaA03g04590D|BnaA07g37900D|BnaA09g34840D|BnaA05g06760D|BnaA03g46790D|BnaAnng27260D|BnaA03g14010D|BnaA10g19670D|BnaC09g17150D|BnaC04g…
cellular modified amino acid metabolic process	GO:0006575	BP	7	112	0.000211699	0.00171533	0.0625	BnaC02g07110D|BnaA10g01510D|BnaA02g03440D|BnaC09g40740D|BnaA10g17440D|BnaA08g27280D|BnaC05g01540D
glutathione binding	GO:0043295	MF	3	10	0.000269859	0.0021179	0.3	BnaA10g01510D|BnaA08g27280D|BnaC05g01540D
extrinsic component of membrane	GO:0019898	CC	7	124	0.000380736	0.00294187	0.0564516	BnaA09g15710D|BnaC07g45760D|BnaC09g17150D|BnaC08g26020D|BnaC08g26010D|BnaA07g37900D|BnaA09g34840D
4-coumarate-CoA ligase activity	GO:0016207	MF	3	12	0.000422947	0.00320201	0.25	BnaC06g08930D|BnaA07g25210D|BnaC06g26980D
catabolic process	GO:0009056	BP	27	1304	0.000480497	0.00358341	0.0207055	BnaC02g07110D|BnaA02g03440D|BnaA01g20450D|BnaC06g14510D|BnaA08g27280D|BnaA10g17440D|BnaC04g08190D|BnaA05g05880D|BnaC09g40740D|BnaAnng00730D|BnaC08g24360D|BnaC08g34430D|BnaA06g30430D|BnaA05g07370D|BnaC02g03000D|BnaA04g21240D|BnaA09g33560D|BnaA07g16060D|BnaC05g18500D|BnaC05g07800D|BnaC03g23410D|BnaA10g01510D|BnaCnng52250D|BnaA04g04830D|BnaAnng16310D|BnaA04g21230D|BnaC05g01540D
modified amino acid binding	GO:0072341	MF	3	13	0.000516674	0.00377802	0.230769	BnaA10g01510D|BnaA08g27280D|BnaC05g01540D
transferase activity, transferring acyl groups other than amino-acyl groups	GO:0016747	MF	11	319	0.000573	0.0041097	0.0344828	BnaC03g06120D|BnaC02g05070D|BnaC09g43250D|BnaA02g30470D|BnaA10g18380D|BnaA10g19670D|BnaC05g22050D|BnaC02g38800D|BnaC08g34750D|BnaA03g04590D|BnaA09g27140D
vacuole organization	GO:0007033	BP	4	35	0.000632438	0.00447182	0.114286	BnaA03g45610D|BnaC07g37670D|BnaA01g12530D|BnaC01g14310D
reproduction	GO:0000003	BP	29	1499	0.000854794	0.00587769	0.0193462	BnaC03g76760D|BnaA08g06180D|BnaA06g36310D|BnaC07g51290D|BnaC03g41980D|BnaA05g27480D|BnaA02g22500D|BnaCnng77870D|BnaA05g05000D|BnaA10g14560D|BnaC09g24870D|BnaA03g39500D|BnaC02g04950D|BnaCnng39690D|BnaC09g36860D|BnaC06g17050D|BnaA09g22810D|BnaA02g03860D|BnaC06g44000D|BnaC03g20650D|BnaC08g06560D|BnaCnng75800D|BnaAnng27260D|BnaAnng30140D|BnaC01g09900D|BnaCnng19930D|BnaA09g21860D|BnaA07g18120D|BnaC02g…
amide binding	GO:0033218	MF	5	69	0.00092218	0.00631209	0.0724638	BnaCnng06790D|BnaA10g01510D|BnaA08g27280D|BnaA05g06380D|BnaC05g01540D
isomerase activity	GO:0016853	MF	9	245	0.00117387	0.00798021	0.0367347	BnaA10g25120D|BnaC07g45760D|BnaC08g26020D|BnaC08g26010D|BnaA07g37900D|BnaA09g34840D|BnaA05g06380D|BnaA09g02570D|BnaC09g50050D
plant-type cell wall	GO:0009505	CC	10	297	0.00120133	0.0081117	0.03367	BnaA05g11950D|BnaC03g05680D|BnaC04g41130D|BnaA03g14010D|BnaC03g16960D|BnaC09g45170D|BnaAnng16310D|BnaA04g17570D|BnaA10g14480D|BnaC05g18500D
response to endogenous stimulus	GO:0009719	BP	29	1536	0.00123278	0.00828671	0.0188802	BnaA05g05760D|BnaA08g06180D|BnaA06g36310D|BnaC09g50440D|BnaC07g45760D|BnaC03g33640D|BnaC08g26010D|BnaA10g19670D|BnaC08g26020D|BnaC09g43250D|BnaC03g06120D|BnaA02g22500D|BnaC06g32180D|BnaA07g29070D|BnaC02g05070D|BnaC01g14310D|BnaC08g06560D|BnaA03g04590D|BnaA07g37900D|BnaA09g34840D|BnaA03g34550D|BnaA09g21170D|BnaC01g09900D|BnaCnng19930D|BnaA09g21860D|BnaA03g45610D|BnaC07g37670D|BnaA03g21400D|BnaA01g…
cofactor binding	GO:0048037	MF	12	408	0.00125061	0.008369	0.0294118	BnaC09g42830D|BnaAnng27260D|BnaA01g36200D|BnaC04g12040D|BnaA09g15710D|BnaA02g02250D|BnaA09g21860D|BnaC09g17150D|BnaC01g29820D|BnaC03g23410D|BnaC04g18950D|BnaC02g05680D
up-DEGs between aacc and WT at 14 DAF
cytosolic ribosome	GO:0022626	CC	52	291	3.58716e-32	3.86427e-29	0.178694	BnaC05g46250D|BnaA09g52020D|BnaA09g03840D|BnaC01g04410D|BnaC05g47000D|BnaC03g08960D|BnaA07g10030D|BnaA05g06920D|BnaAnng00820D|BnaA09g29970D|BnaA08g19020D|BnaC01g39070D|BnaC08g06260D|BnaA04g28840D|BnaC03g02510D|BnaC02g11640D|BnaC04g21420D|BnaA08g21730D|BnaCnng33680D|BnaAnng17430D|BnaA05g08110D|BnaC03g33630D|BnaA09g45620D|BnaA03g07060D|BnaC07g47340D|BnaA01g05390D|BnaA05g23590D|BnaC05g46950D|BnaA03g…
structural constituent of ribosome	GO:0003735	MF	53	365	7.66597e-29	4.12908e-26	0.145205	BnaA05g05620D|BnaA09g52020D|BnaC09g40040D|BnaA09g03840D|BnaC05g47000D|BnaC03g08960D|BnaA05g06520D|BnaA09g03780D|BnaA07g10030D|BnaC01g04410D|BnaAnng00820D|BnaA09g29970D|BnaC01g39070D|BnaC08g06260D|BnaC04g07190D|BnaA04g28840D|BnaC03g02510D|BnaC02g11640D|BnaC04g21420D|BnaAnng09380D|BnaCnng33680D|BnaAnng17430D|BnaA05g08110D|BnaC03g33630D|BnaA09g45620D|BnaA03g07060D|BnaC07g47340D|BnaA01g05390D|BnaA05g…
non-membrane-bounded organelle	GO:0043228	CC	91	1284	5.53891e-27	1.4917e-24	0.0708723	BnaC07g36170D|BnaC05g46250D|BnaC09g40040D|BnaA09g03840D|BnaC08g30590D|BnaC08g06260D|BnaC01g00280D|BnaC04g21420D|BnaA01g36920D|BnaC03g33630D|BnaA02g15740D|BnaA03g07060D|BnaA01g05390D|BnaC05g46950D|BnaC08g07170D|BnaA05g11860D|BnaC03g31580D|BnaC05g46440D|BnaCnng67600D|BnaA10g11350D|BnaC06g24620D|BnaC06g22030D|BnaAnng08010D|BnaC03g08960D|BnaA05g06520D|BnaA08g02000D|BnaAnng00820D|BnaC04g07190D|BnaA07g…
structural molecule activity	GO:0005198	MF	56	489	9.54117e-26	2.09488e-23	0.114519	BnaA05g05620D|BnaA09g52020D|BnaC09g40040D|BnaA09g03840D|BnaC01g04410D|BnaC05g47000D|BnaC03g08960D|BnaA05g06520D|BnaA09g03780D|BnaA07g10030D|BnaA05g06920D|BnaAnng00820D|BnaA09g29970D|BnaC01g39070D|BnaC08g06260D|BnaC04g07190D|BnaA04g28840D|BnaC03g02510D|BnaC02g11640D|BnaC04g21420D|BnaAnng09380D|BnaCnng33680D|BnaAnng17430D|BnaA05g08110D|BnaC03g33630D|BnaA09g45620D|BnaA03g07060D|BnaC07g47340D|BnaA01g…
translation	GO:0006412	BP	58	664	2.87691e-21	5.16282e-19	0.0873494	BnaA05g05620D|BnaA09g52020D|BnaC09g40040D|BnaA09g03840D|BnaC01g04410D|BnaC05g47000D|BnaC03g08960D|BnaA05g06520D|BnaA09g03780D|BnaA07g10030D|BnaA05g06920D|BnaAnng00820D|BnaA09g29970D|BnaC01g39070D|BnaC08g06260D|BnaA09g29060D|BnaC04g07190D|BnaA04g28840D|BnaC03g02510D|BnaC02g11640D|BnaC04g21420D|BnaAnng09380D|BnaCnng33680D|BnaAnng17430D|BnaA05g08110D|BnaC03g33630D|BnaA09g45620D|BnaA03g07060D|BnaC07g…
macromolecular complex	GO:0032991	CC	108	2114	2.99537e-21	5.16282e-19	0.051088	BnaC07g36170D|BnaC05g46250D|BnaC09g40040D|BnaA09g03840D|BnaC08g30590D|BnaC08g06260D|BnaC04g21420D|BnaC05g46720D|BnaA07g19980D|BnaA08g25140D|BnaC03g33630D|BnaA03g07060D|BnaA01g05390D|BnaC05g46950D|BnaC08g07170D|BnaA05g11860D|BnaC05g29940D|BnaC03g31580D|BnaC05g46440D|BnaC05g46540D|BnaC08g03800D|BnaCnng67600D|BnaA10g11350D|BnaC06g24620D|BnaC05g46100D|BnaC06g22030D|BnaC09g23660D|BnaAnng08010D|BnaC03g…
cytosol	GO:0005829	CC	97	1759	3.29704e-21	5.26183e-19	0.055145	BnaC05g46250D|BnaA01g18390D|BnaC08g06260D|BnaC04g21420D|BnaA07g19980D|BnaC08g49360D|BnaA09g03840D|BnaA07g16240D|BnaA03g07060D|BnaA01g05390D|BnaC05g46950D|BnaAnng11060D|BnaA03g17750D|BnaCnng47880D|BnaC05g46480D|BnaC02g20560D|BnaA04g12350D|BnaC03g31580D|BnaA02g05170D|BnaC08g03800D|BnaCnng67600D|BnaA10g11350D|BnaC06g24620D|BnaC06g22030D|BnaAnng25690D|BnaC08g22580D|BnaAnng08010D|BnaC03g08960D|BnaAnng…
cellular amide metabolic process	GO:0043603	BP	59	786	1.11826e-18	1.37674e-16	0.0750636	BnaA05g05620D|BnaA09g52020D|BnaC09g40040D|BnaA09g03840D|BnaC01g04410D|BnaC05g47000D|BnaC03g08960D|BnaA05g06520D|BnaA09g03780D|BnaA07g10030D|BnaA05g06920D|BnaAnng00820D|BnaA09g29970D|BnaC01g39070D|BnaC08g06260D|BnaA09g29060D|BnaC04g07190D|BnaA04g28840D|BnaC03g02510D|BnaC02g11640D|BnaC04g21420D|BnaAnng09380D|BnaCnng33680D|BnaAnng17430D|BnaA05g08110D|BnaC03g33630D|BnaA09g45620D|BnaA03g07060D|BnaC07g…
organelle part	GO:0044422	CC	154	4170	2.46692e-17	2.59268e-15	0.0369305	BnaC07g36170D|BnaA09g50920D|BnaA03g32050D|BnaA09g03840D|BnaA09g35570D|BnaC05g46420D|BnaC08g30590D|BnaC08g06260D|BnaA05g34440D|BnaC01g00280D|BnaC04g21420D|BnaA01g36920D|BnaA08g25140D|BnaC07g49540D|BnaC03g33630D|BnaA02g15740D|BnaA07g16240D|BnaA03g07060D|BnaA01g05390D|BnaC05g46950D|BnaA03g17750D|BnaC08g07170D|BnaC08g20330D|BnaA04g29550D|BnaC05g46790D|BnaC01g36510D|BnaC01g36330D|BnaC05g46440D|BnaC05g…
intracellular organelle part	GO:0044446	CC	152	4158	1.06881e-16	1.02344e-14	0.036556	BnaC07g36170D|BnaA09g50920D|BnaA03g32050D|BnaA09g03840D|BnaA09g35570D|BnaC05g46420D|BnaC08g30590D|BnaC08g06260D|BnaA05g34440D|BnaC01g00280D|BnaC04g21420D|BnaA01g36920D|BnaA08g25140D|BnaC07g49540D|BnaC03g33630D|BnaA02g15740D|BnaA07g16240D|BnaA03g07060D|BnaA01g05390D|BnaC05g46950D|BnaA03g17750D|BnaC08g07170D|BnaC08g20330D|BnaA04g29550D|BnaC05g46790D|BnaC01g36510D|BnaC01g36330D|BnaC05g46440D|BnaC05g…
organonitrogen compound metabolic process	GO:1901564	BP	83	1655	7.61472e-16	6.98124e-14	0.0501511	BnaCnng56030D|BnaA09g50920D|BnaA05g05620D|BnaA02g14110D|BnaA09g09550D|BnaC09g40040D|BnaA09g03840D|BnaC01g04410D|BnaA01g33410D|BnaC05g47000D|BnaC03g08960D|BnaC05g46930D|BnaA05g06520D|BnaA09g03780D|BnaA07g10030D|BnaA05g06920D|BnaAnng00820D|BnaA09g29970D|BnaA09g52020D|BnaC01g39070D|BnaC08g06260D|BnaC05g46890D|BnaA09g29060D|BnaC08g45590D|BnaA04g28840D|BnaC03g02510D|BnaC02g11640D|BnaA04g29550D|BnaC04g…
nitrogen compound metabolic process	GO:0006807	BP	156	4806	8.04512e-13	7.07478e-11	0.0324594	BnaCnng56030D|BnaA09g50920D|BnaCnng01000D|BnaA09g09550D|BnaC09g40040D|BnaA09g03840D|BnaA07g27330D|BnaC08g30590D|BnaC08g06260D|BnaA05g34440D|BnaC01g00280D|BnaC03g41530D|BnaC04g21420D|BnaA01g36920D|BnaA08g25140D|BnaCnng54120D|BnaA02g15740D|BnaA03g07060D|BnaA01g05390D|BnaC05g46950D|BnaAnng11060D|BnaAnng30260D|BnaA04g29550D|BnaA05g33140D|BnaC02g20560D|BnaA05g24050D|BnaA04g12350D|BnaC05g46930D|BnaC05g…
gene expression	GO:0010467	BP	121	3505	1.87777e-11	1.41953e-09	0.0345221	BnaCnng01000D|BnaC09g40040D|BnaA09g03840D|BnaA07g27330D|BnaC08g30590D|BnaC08g06260D|BnaC01g00280D|BnaC03g41530D|BnaC04g21420D|BnaA08g25140D|BnaCnng54120D|BnaA02g15740D|BnaA03g07060D|BnaA01g05390D|BnaC05g46950D|BnaAnng30260D|BnaA05g33140D|BnaA05g24050D|BnaA04g12350D|BnaC01g36330D|BnaC03g31580D|BnaC05g46540D|BnaC03g26620D|BnaCnng67600D|BnaA10g11350D|BnaC06g24620D|BnaC07g30630D|BnaAnng08010D|BnaC03g…
biosynthetic process	GO:0009058	BP	151	4942	2.03288e-10	1.19995e-08	0.0305544	BnaCnng56030D|BnaA09g50920D|BnaCnng01000D|BnaA09g09550D|BnaC09g40040D|BnaA09g03840D|BnaA07g27330D|BnaC08g06260D|BnaA05g34440D|BnaC03g41530D|BnaC04g21420D|BnaA01g36920D|BnaA08g25140D|BnaCnng54120D|BnaCnng59260D|BnaA07g16240D|BnaA03g07060D|BnaA01g05390D|BnaC05g46950D|BnaAnng11060D|BnaAnng30260D|BnaC07g01250D|BnaA05g33140D|BnaC02g20560D|BnaA05g24050D|BnaC05g46930D|BnaC05g06720D|BnaC03g31580D|BnaA02g…
macromolecule metabolic process	GO:0043170	BP	184	6485	3.21607e-10	1.75419e-08	0.0283732	BnaCnng56030D|BnaC07g36170D|BnaCnng01000D|BnaC09g40040D|BnaA09g03840D|BnaC03g33630D|BnaA07g27330D|BnaC05g46420D|BnaC08g30590D|BnaC08g06260D|BnaC01g00280D|BnaC03g41530D|BnaC04g21420D|BnaC01g36330D|BnaA08g25140D|BnaCnng54120D|BnaCnng59260D|BnaA07g16240D|BnaA03g07060D|BnaA01g05390D|BnaC07g36660D|BnaC05g46950D|BnaAnng30260D|BnaAnng26530D|BnaCnng47880D|BnaA05g33140D|BnaC05g45680D|BnaC02g20560D|BnaA05g…
cellular process	GO:0009987	BP	268	10703	6.90709e-10	3.58586e-08	0.0250397	BnaCnng56030D|BnaA09g50920D|BnaCnng01000D|BnaA09g09550D|BnaC09g40040D|BnaA09g03840D|BnaC07g33210D|BnaC03g33630D|BnaA07g27330D|BnaC08g45590D|BnaC08g30590D|BnaC08g06260D|BnaA05g34440D|BnaC05g31460D|BnaC03g41530D|BnaC04g21420D|BnaC01g00270D|BnaA01g36920D|BnaA08g25140D|BnaA04g12350D|BnaCnng54120D|BnaA01g18390D|BnaA07g16240D|BnaA03g07060D|BnaA01g05390D|BnaC07g36660D|BnaC05g46950D|BnaAnng11060D|BnaAnng…
membrane-enclosed lumen	GO:0031974	CC	45	877	2.79239e-09	1.32224e-07	0.0513113	BnaC07g36170D|BnaC05g46250D|BnaCnng75920D|BnaC07g13150D|BnaA08g02000D|BnaA07g10030D|BnaA09g29970D|BnaC08g30590D|BnaA09g15730D|BnaC08g06260D|BnaA07g01250D|BnaA09g00390D|BnaA07g26350D|BnaA02g15740D|BnaA01g36920D|BnaA08g25140D|BnaA05g08110D|BnaC07g28100D|BnaC06g15830D|BnaA09g43450D|BnaA09g45620D|BnaA05g06970D|BnaC05g46410D|BnaC01g00280D|BnaC05g47000D|BnaA01g25600D|BnaA05g11860D|BnaA08g02260D|BnaC05g…
cellular metabolic process	GO:0044237	BP	216	8226	3.45924e-09	1.60278e-07	0.0262582	BnaCnng56030D|BnaA09g50920D|BnaCnng01000D|BnaA09g09550D|BnaC09g40040D|BnaA09g03840D|BnaC03g33630D|BnaA07g27330D|BnaC08g45590D|BnaC08g30590D|BnaC08g06260D|BnaA05g34440D|BnaC05g31460D|BnaC03g41530D|BnaC04g21420D|BnaA10g26290D|BnaA01g36920D|BnaA08g25140D|BnaA04g12350D|BnaCnng54120D|BnaCnng59260D|BnaA07g16240D|BnaA03g07060D|BnaA01g05390D|BnaC05g46950D|BnaAnng11060D|BnaAnng30260D|BnaC07g01250D|BnaAnng…
plasmodesma	GO:0009506	CC	42	855	3.12102e-08	1.37353e-06	0.0491228	BnaC05g46250D|BnaA09g41810D|BnaCnng75920D|BnaC07g33210D|BnaA09g46380D|BnaAnng08010D|BnaC03g08960D|BnaC07g13150D|BnaC05g46560D|BnaA09g29970D|BnaC08g06260D|BnaC03g33630D|BnaA06g03330D|BnaA07g10030D|BnaA08g21730D|BnaAnng35580D|BnaA01g07100D|BnaC08g49360D|BnaUnng05060D|BnaA03g07060D|BnaA08g17370D|BnaC09g37030D|BnaA05g06970D|BnaC09g20670D|BnaC05g47000D|BnaA09g08780D|BnaC01g00280D|BnaC09g39380D|BnaA04g…
cell junction	GO:0030054	CC	42	856	3.21946e-08	1.37353e-06	0.0490654	BnaC05g46250D|BnaA09g41810D|BnaCnng75920D|BnaC07g33210D|BnaA09g46380D|BnaAnng08010D|BnaC03g08960D|BnaC07g13150D|BnaC05g46560D|BnaA09g29970D|BnaC08g06260D|BnaC03g33630D|BnaA06g03330D|BnaA07g10030D|BnaA08g21730D|BnaAnng35580D|BnaA01g07100D|BnaC08g49360D|BnaUnng05060D|BnaA03g07060D|BnaA08g17370D|BnaC09g37030D|BnaA05g06970D|BnaC09g20670D|BnaC05g47000D|BnaA09g08780D|BnaC01g00280D|BnaC09g39380D|BnaA04g…
symplast	GO:0055044	CC	42	855	3.12102e-08	1.37353e-06	0.0491228	BnaC05g46250D|BnaA09g41810D|BnaCnng75920D|BnaC07g33210D|BnaA09g46380D|BnaAnng08010D|BnaC03g08960D|BnaC07g13150D|BnaC05g46560D|BnaA09g29970D|BnaC08g06260D|BnaC03g33630D|BnaA06g03330D|BnaA07g10030D|BnaA08g21730D|BnaAnng35580D|BnaA01g07100D|BnaC08g49360D|BnaUnng05060D|BnaA03g07060D|BnaA08g17370D|BnaC09g37030D|BnaA05g06970D|BnaC09g20670D|BnaC05g47000D|BnaA09g08780D|BnaC01g00280D|BnaC09g39380D|BnaA04g…
primary metabolic process	GO:0044238	BP	210	8149	3.50604e-08	1.46675e-06	0.02577	BnaCnng56030D|BnaC07g36170D|BnaCnng01000D|BnaC09g40040D|BnaA09g03840D|BnaA07g02490D|BnaC03g33630D|BnaA07g27330D|BnaC05g46420D|BnaC08g30590D|BnaC08g06260D|BnaA05g34440D|BnaC05g31460D|BnaC03g41530D|BnaC04g21420D|BnaA10g26290D|BnaA01g36920D|BnaA08g25140D|BnaA04g12350D|BnaCnng54120D|BnaCnng59260D|BnaA07g16240D|BnaA03g07060D|BnaA01g05390D|BnaC07g36660D|BnaC05g46950D|BnaAnng11060D|BnaAnng30260D|BnaAnng…
cellular component organization or biogenesis	GO:0071840	BP	83	2421	7.528e-08	3.08935e-06	0.0342834	BnaC09g23660D|BnaC08g22580D|BnaA05g05620D|BnaC06g15490D|BnaA08g19020D|BnaA09g16830D|BnaCnng59260D|BnaC04g52960D|BnaA09g03840D|BnaA09g46380D|BnaAnng08010D|BnaAnng32290D|BnaA08g02000D|BnaCnng01000D|BnaA05g23590D|BnaAnng00820D|BnaC07g11160D|BnaC08g30590D|BnaC05g46570D|BnaA09g29060D|BnaC08g07170D|BnaA05g34440D|BnaC03g02510D|BnaA07g26350D|BnaA09g27690D|BnaA10g26290D|BnaCnng21680D|BnaAnng35580D|BnaC09g…
organic substance metabolic process	GO:0071704	BP	220	8884	3.46405e-07	1.39501e-05	0.0247636	BnaCnng56030D|BnaA09g50920D|BnaCnng01000D|BnaA09g09550D|BnaC09g40040D|BnaA09g03840D|BnaA07g02490D|BnaC03g33630D|BnaA07g27330D|BnaC05g46420D|BnaC08g45590D|BnaC08g30590D|BnaC08g06260D|BnaA05g34440D|BnaC05g31460D|BnaC03g41530D|BnaC04g21420D|BnaA10g26290D|BnaA01g36920D|BnaA08g25140D|BnaA04g12350D|BnaCnng54120D|BnaCnng59260D|BnaA07g16240D|BnaA03g07060D|BnaA01g05390D|BnaC07g36660D|BnaC05g46950D|BnaAnng…
nucleobase-containing compound transport	GO:0015931	BP	12	96	6.91305e-07	2.68364e-05	0.125	BnaA05g05620D|BnaA07g19980D|BnaAnng35580D|BnaA10g26290D|BnaC08g49360D|BnaA09g03780D|BnaUnng05060D|BnaA04g12350D|BnaAnng00820D|BnaC03g09860D|BnaA03g01080D|BnaC05g46410D
plasma membrane	GO:0005886	CC	100	3292	7.95218e-07	3.03239e-05	0.0303767	BnaC05g46250D|BnaC09g45530D|BnaC09g44830D|BnaC09g00130D|BnaC07g21510D|BnaA06g03330D|BnaA01g36920D|BnaA10g06640D|BnaC05g46950D|BnaA08g17210D|BnaC08g20330D|BnaC05g46790D|BnaC01g36510D|BnaA09g30430D|BnaC05g48240D|BnaA09g06700D|BnaC08g03800D|BnaA07g32120D|BnaC06g22030D|BnaAnng25690D|BnaC06g15490D|BnaA07g16140D|BnaA07g09220D|BnaA06g39390D|BnaA10g20830D|BnaA05g23620D|BnaA05g06970D|BnaC01g00280D|BnaC07g…
rRNA binding	GO:0019843	MF	11	86	1.63992e-06	6.03966e-05	0.127907	BnaC02g11640D|BnaC09g40040D|BnaA09g34130D|BnaA02g15740D|BnaAnng13180D|BnaA03g06760D|BnaCnng67600D|BnaA10g11350D|BnaA09g33730D|BnaA05g23590D|BnaAnng09380D
cell periphery	GO:0071944	CC	111	3853	2.07097e-06	7.49898e-05	0.0288087	BnaC05g46250D|BnaC09g45530D|BnaC07g33210D|BnaC09g44830D|BnaC09g00130D|BnaC07g21510D|BnaA06g03330D|BnaA01g36920D|BnaA10g06640D|BnaC07g36660D|BnaC05g46950D|BnaA08g17210D|BnaC08g20330D|BnaC05g46790D|BnaC01g36510D|BnaA09g30430D|BnaC05g46540D|BnaC05g48240D|BnaA09g06700D|BnaC08g03800D|BnaA07g32120D|BnaC06g22030D|BnaAnng25690D|BnaC06g15490D|BnaAnng08010D|BnaA08g02000D|BnaA07g16140D|BnaA07g09220D|BnaA06g…
alternative mRNA splicing, via spliceosome	GO:0000380	BP	5	9	3.48396e-06	0.000114182	0.555556	BnaC08g49360D|BnaAnng35580D|BnaC01g00280D|BnaUnng05060D|BnaA04g12350D
RNA localization	GO:0006403	BP	9	60	4.52276e-06	0.000142252	0.15	BnaA03g01080D|BnaAnng35580D|BnaA10g26290D|BnaC08g49360D|BnaUnng05060D|BnaA04g12350D|BnaAnng00820D|BnaA07g19980D|BnaC05g46410D
response to stimulus	GO:0050896	BP	142	5369	5.39097e-06	0.00016712	0.0264481	BnaCnng56030D|BnaA09g50920D|BnaA05g33230D|BnaC07g33210D|BnaCnng10880D|BnaA07g27330D|BnaC07g21510D|BnaA05g34440D|BnaC01g00280D|BnaC03g41530D|BnaA01g36920D|BnaA08g25140D|BnaC03g21240D|BnaC08g49360D|BnaA07g16240D|BnaA01g06490D|BnaAnng11060D|BnaCnng47880D|BnaC05g46790D|BnaC02g20560D|BnaA05g24050D|BnaA04g12350D|BnaC05g06720D|BnaC05g48240D|BnaA09g35980D|BnaA07g32120D|BnaC05g46100D|BnaC06g22030D|BnaAnng…
response to cold	GO:0009409	BP	20	340	1.23983e-05	0.000349178	0.0588235	BnaCnng56030D|BnaAnng25690D|BnaC05g20480D|BnaA01g36920D|BnaC01g00280D|BnaA08g21730D|BnaC09g23660D|BnaAnng35580D|BnaA08g25140D|BnaA10g12780D|BnaC08g49360D|BnaA09g43450D|BnaUnng05060D|BnaA04g12350D|BnaA03g43160D|BnaC09g46540D|BnaA05g07240D|BnaAnng03930D|BnaC05g52240D|BnaA05g36060D
ribosome biogenesis	GO:0042254	BP	17	257	1.35655e-05	0.000377121	0.0661479	BnaA10g26290D|BnaC03g02510D|BnaAnng00820D|BnaA09g03840D|BnaAnng09380D|BnaA09g33730D|BnaAnng08010D|BnaA08g02260D|BnaCnng67600D|BnaA09g45620D|BnaC05g46950D|BnaA01g18390D|BnaC08g30590D|BnaA05g23590D|BnaC08g37410D|BnaA03g01080D|BnaA09g44710D
circadian rhythm	GO:0007623	BP	11	112	1.66028e-05	0.000449945	0.0982143	BnaC05g31460D|BnaC09g47560D|BnaC05g45740D|BnaAnng35580D|BnaC08g49360D|BnaUnng05060D|BnaCnng43250D|BnaC09g46540D|BnaA07g01250D|BnaA01g24900D|BnaA04g12350D
metabolic process	GO:0008152	BP	235	10118	1.69433e-05	0.000453469	0.0232259	BnaCnng56030D|BnaA09g50920D|BnaCnng01000D|BnaA09g09550D|BnaC09g40040D|BnaA09g03840D|BnaA07g02490D|BnaC03g33630D|BnaA07g27330D|BnaC05g46420D|BnaC08g45590D|BnaC08g30590D|BnaC08g06260D|BnaA05g34440D|BnaC05g31460D|BnaC03g41530D|BnaC04g21420D|BnaA10g26290D|BnaA01g36920D|BnaA08g25140D|BnaA04g12350D|BnaCnng54120D|BnaCnng59260D|BnaA07g16240D|BnaA03g07060D|BnaA01g05390D|BnaC07g36660D|BnaC05g46950D|BnaAnng…
ribonucleoprotein complex localization	GO:0071166	BP	7	40	2.17625e-05	0.000568331	0.175	BnaAnng35580D|BnaA10g26290D|BnaC08g49360D|BnaUnng05060D|BnaA04g12350D|BnaAnng00820D|BnaA03g01080D
P-P-bond-hydrolysis-driven protein transmembrane transporter activity	GO:0015450	MF	7	41	2.50801e-05	0.000647127	0.170732	BnaC09g23660D|BnaA08g19020D|BnaC04g07900D|BnaC08g20330D|BnaA02g16120D|BnaA07g00370D|BnaA09g16830D
vacuole	GO:0005773	CC	44	1209	2.98677e-05	0.000761539	0.0363937	BnaA05g05620D|BnaA09g35570D|BnaA09g46380D|BnaA05g06920D|BnaC05g44500D|BnaC07g11160D|BnaC06g10710D|BnaA07g12800D|BnaA09g27690D|BnaA08g21730D|BnaC07g42640D|BnaA01g02340D|BnaA09g45620D|BnaA08g17370D|BnaC09g37030D|BnaA05g06970D|BnaC04g26360D|BnaA09g50480D|BnaA03g17750D|BnaC07g23630D|BnaC05g46790D|BnaA05g34600D|BnaA03g50170D|BnaA03g48090D|BnaAnng13010D|BnaC01g36510D|BnaAnng13420D|BnaC05g46950D|BnaC02g…
rhythmic process	GO:0048511	BP	11	123	3.70032e-05	0.000911124	0.0894309	BnaC05g31460D|BnaC09g47560D|BnaC05g45740D|BnaAnng35580D|BnaC08g49360D|BnaUnng05060D|BnaCnng43250D|BnaC09g46540D|BnaA07g01250D|BnaA01g24900D|BnaA04g12350D
innate immune response	GO:0045087	BP	17	284	4.47629e-05	0.00105401	0.0598592	BnaC03g53900D|BnaC01g00280D|BnaC05g20480D|BnaA08g16920D|BnaC01g36330D|BnaA05g23620D|BnaAnng35580D|BnaUnng05060D|BnaC08g49360D|BnaC06g15490D|BnaA04g12350D|BnaA09g30910D|BnaA05g24390D|BnaA05g07240D|BnaC08g25770D|BnaA09g55050D|BnaA05g05930D
response to cytokinin	GO:0009735	BP	14	205	5.58247e-05	0.00130026	0.0682927	BnaA09g50920D|BnaC01g00280D|BnaC08g45590D|BnaCnng75920D|BnaA08g16920D|BnaAnng35580D|BnaA01g33410D|BnaC08g49360D|BnaA07g16240D|BnaUnng05060D|BnaA04g12350D|BnaC01g31940D|BnaA09g00390D|BnaAnng09380D
vacuolar membrane	GO:0005774	CC	28	647	5.68471e-05	0.00130991	0.0432767	BnaA05g05620D|BnaA09g35570D|BnaA05g06920D|BnaC06g10710D|BnaA07g12800D|BnaA09g45620D|BnaA08g17370D|BnaC09g37030D|BnaA05g06970D|BnaA09g16830D|BnaA03g17750D|BnaC07g23630D|BnaC05g46790D|BnaA05g34600D|BnaAnng13010D|BnaC01g36510D|BnaAnng13420D|BnaC05g46950D|BnaC02g24950D|BnaAnng09380D|BnaAnng13180D|BnaA01g02340D|BnaC03g47990D|BnaC04g26360D|BnaCnng50220D|BnaA10g19510D|BnaA07g16730D|BnaAnng03930D
reproduction	GO:0000003	BP	50	1499	7.35969e-05	0.0016263	0.0333556	BnaCnng01000D|BnaCnng15490D|BnaA09g46380D|BnaC07g13150D|BnaAnng32290D|BnaC04g10480D|BnaA09g29970D|BnaA09g15730D|BnaC08g06260D|BnaCnng43250D|BnaA07g01250D|BnaC08g49360D|BnaC05g31460D|BnaA07g26350D|BnaA07g10030D|BnaC02g04530D|BnaAnng35580D|BnaA05g08110D|BnaA01g07100D|BnaCnng54120D|BnaA09g43450D|BnaA07g16240D|BnaUnng05060D|BnaA01g24900D|BnaA09g26320D|BnaC08g07190D|BnaAnng30260D|BnaA09g44710D|BnaC08g…
inflorescence development	GO:0010229	BP	5	24	0.000164805	0.00324688	0.208333	BnaA09g29970D|BnaA07g10030D|BnaC08g06260D|BnaC07g13150D|BnaA01g07100D
RNA binding	GO:0003723	MF	33	883	0.000187979	0.0036323	0.0373726	BnaC07g30630D|BnaC09g40040D|BnaA01g18390D|BnaC07g11160D|BnaA09g15730D|BnaA09g29060D|BnaC01g00280D|BnaC02g11640D|BnaA02g15740D|BnaAnng09380D|BnaAnng35580D|BnaC08g49360D|BnaA09g43450D|BnaUnng05060D|BnaA05g23590D|BnaC05g46410D|BnaA03g06760D|BnaA08g02260D|BnaCnng74170D|BnaC06g14180D|BnaA04g12350D|BnaA02g19500D|BnaA07g19980D|BnaC01g12160D|BnaC04g13750D|BnaA09g34130D|BnaAnng13180D|BnaA01g10630D|BnaCnng…
immune system process	GO:0002376	BP	17	323	0.000195835	0.00375046	0.0526316	BnaC03g53900D|BnaC01g00280D|BnaC05g20480D|BnaA08g16920D|BnaC01g36330D|BnaA05g23620D|BnaAnng35580D|BnaUnng05060D|BnaC08g49360D|BnaC06g15490D|BnaA04g12350D|BnaA09g30910D|BnaA05g24390D|BnaA05g07240D|BnaC08g25770D|BnaA09g55050D|BnaA05g05930D
DNA packaging complex	GO:0044815	CC	7	59	0.000199964	0.0037958	0.118644	BnaC02g23680D|BnaA01g25600D|BnaA05g11860D|BnaC07g28100D|BnaA06g05170D|BnaA08g02000D|BnaA05g06970D
protein-DNA complex	GO:0032993	CC	8	81	0.000226995	0.00416221	0.0987654	BnaC03g53900D|BnaA05g11860D|BnaA01g25600D|BnaC02g23680D|BnaC07g28100D|BnaA06g05170D|BnaA08g02000D|BnaA05g06970D
response to zinc ion	GO:0010043	BP	6	42	0.000230974	0.00416429	0.142857	BnaC01g00280D|BnaAnng35580D|BnaA05g34600D|BnaC08g49360D|BnaUnng05060D|BnaA04g12350D
protein binding	GO:0005515	MF	85	3118	0.000263859	0.00471771	0.0272611	BnaCnng56030D|BnaC01g06730D|BnaC09g46540D|BnaCnng75920D|BnaA02g05360D|BnaCnng15490D|BnaC03g21240D|BnaC02g23680D|BnaC06g16240D|BnaA08g02000D|BnaA07g01250D|BnaC04g26360D|BnaA03g36890D|BnaC08g30590D|BnaC02g04530D|BnaC05g47140D|BnaCnng43250D|BnaA05g24390D|BnaC01g36330D|BnaC08g49360D|BnaA09g00390D|BnaC03g41530D|BnaA09g27690D|BnaA08g21730D|BnaA04g23140D|BnaAnng35580D|BnaC09g23630D|BnaC07g28100D|BnaA01g…
whole membrane	GO:0098805	CC	31	827	0.000278567	0.0049397	0.0374849	BnaA05g05620D|BnaA09g35570D|BnaA08g19020D|BnaA09g03780D|BnaA05g06920D|BnaC06g10710D|BnaA07g12800D|BnaA09g45620D|BnaC04g07900D|BnaC09g37030D|BnaA05g06970D|BnaA09g16830D|BnaA03g17750D|BnaC07g23630D|BnaA08g17370D|BnaC05g46790D|BnaA05g34600D|BnaAnng13010D|BnaC01g36510D|BnaAnng13420D|BnaC05g46950D|BnaC02g24950D|BnaAnng09380D|BnaAnng13180D|BnaA01g02340D|BnaC03g47990D|BnaC04g26360D|BnaCnng50220D|BnaA10g…
nucleus	GO:0005634	CC	196	8541	0.000331902	0.0058374	0.0229481	BnaC07g36170D|BnaC05g46250D|BnaCnng01000D|BnaA01g18390D|BnaC03g04640D|BnaA09g17110D|BnaA07g27330D|BnaC08g30590D|BnaC08g06260D|BnaC01g00280D|BnaC03g41530D|BnaC04g21420D|BnaC05g46720D|BnaA01g36920D|BnaA08g25140D|BnaA04g12350D|BnaA01g08550D|BnaA02g15740D|BnaA07g16240D|BnaCnng10880D|BnaC05g46950D|BnaAnng30260D|BnaC08g07170D|BnaC05g45740D|BnaA05g11860D|BnaA05g24050D|BnaC05g46770D|BnaC07g29470D|BnaA06g…
mitochondrial transmembrane transport	GO:1990542	BP	5	29	0.000358216	0.00624921	0.172414	BnaA08g19020D|BnaA09g16830D|BnaA02g16120D|BnaC04g07900D|BnaA07g00370D
membrane	GO:0016020	CC	175	7492	0.000363177	0.00628486	0.0233582	BnaC05g46250D|BnaC07g48990D|BnaA09g35570D|BnaC09g45530D|BnaC09g44830D|BnaC09g00130D|BnaC07g21510D|BnaA04g29570D|BnaA10g26290D|BnaA01g36920D|BnaC03g75450D|BnaC07g49540D|BnaA10g06640D|BnaA07g16240D|BnaA01g06490D|BnaC05g46950D|BnaA08g17210D|BnaA03g17750D|BnaC08g20330D|BnaAnng26530D|BnaC05g45740D|BnaC05g46790D|BnaC01g36510D|BnaA09g30430D|BnaC05g46540D|BnaC05g48240D|BnaA09g06700D|BnaA02g14110D|BnaC08g…
multi-organism process	GO:0051704	BP	46	1441	0.000368954	0.00633396	0.0319223	BnaC05g46810D|BnaC06g15490D|BnaA07g04240D|BnaA09g46380D|BnaC02g44280D|BnaA09g41810D|BnaC06g16240D|BnaA06g39390D|BnaC07g42640D|BnaA09g29060D|BnaC03g23910D|BnaA05g23620D|BnaC08g31920D|BnaC03g11240D|BnaA01g06490D|BnaC07g21510D|BnaC07g36660D|BnaA09g55050D|BnaC09g20670D|BnaC01g01500D|BnaC07g29570D|BnaC08g18640D|BnaC08g07170D|BnaC07g23630D|BnaA01g33410D|BnaA03g50170D|BnaA03g31490D|BnaA08g02260D|BnaC01g…
negative regulation of nitrogen compound metabolic process	GO:0051172	BP	14	251	0.000406646	0.00681804	0.0557769	BnaC03g53900D|BnaC08g18640D|BnaC03g41530D|BnaC08g49130D|BnaC05g39620D|BnaA01g25600D|BnaA07g21520D|BnaC07g28100D|BnaA06g05170D|BnaA09g35980D|BnaA08g02000D|BnaA05g24390D|BnaC01g36330D|BnaC06g22030D
response to other organism	GO:0051707	BP	37	1088	0.000455901	0.0073576	0.0340074	BnaC05g46810D|BnaC06g15490D|BnaA07g04240D|BnaA01g33410D|BnaC02g44280D|BnaA09g41810D|BnaC06g16240D|BnaA06g39390D|BnaC07g42640D|BnaA09g29060D|BnaC03g23910D|BnaA05g23620D|BnaC08g31920D|BnaC03g11240D|BnaA01g06490D|BnaC07g21510D|BnaA09g55050D|BnaC09g20670D|BnaC01g01500D|BnaC07g29570D|BnaC08g18640D|BnaC07g23630D|BnaA03g50170D|BnaA03g31490D|BnaC01g36330D|BnaA05g05930D|BnaC03g53900D|BnaC05g20480D|BnaC04g…
carbon-oxygen lyase activity	GO:0016835	MF	10	140	0.000453852	0.0073576	0.0714286	BnaC08g22580D|BnaA05g34440D|BnaC06g15490D|BnaA09g09550D|BnaA02g14110D|BnaC05g46930D|BnaC04g52960D|BnaC05g46890D|BnaC08g25770D|BnaA09g55050D
single-organism process	GO:0044699	BP	189	8272	0.000583926	0.0089862	0.0228482	BnaCnng56030D|BnaA09g50920D|BnaCnng01000D|BnaA09g09550D|BnaCnng59260D|BnaC07g33210D|BnaA07g02490D|BnaC08g30590D|BnaC08g06260D|BnaA05g34440D|BnaC05g31460D|BnaC03g41530D|BnaC05g46720D|BnaA01g36920D|BnaC03g75450D|BnaA08g25140D|BnaCnng54120D|BnaA02g15740D|BnaA07g16240D|BnaC07g36660D|BnaAnng11060D|BnaAnng30260D|BnaA10g26290D|BnaC08g07170D|BnaCnng47880D|BnaC05g46790D|BnaC02g20560D|BnaA05g24050D|BnaA09g…
Golgi apparatus	GO:0005794	CC	35	1029	0.000644335	0.00970783	0.0340136	BnaC08g22580D|BnaA09g41810D|BnaA09g46380D|BnaA09g35570D|BnaC06g10710D|BnaC02g04530D|BnaA07g12800D|BnaC01g00280D|BnaC04g21420D|BnaC07g42640D|BnaC09g34350D|BnaCnng21680D|BnaA09g08780D|BnaA04g29550D|BnaA09g50480D|BnaA03g17750D|BnaC07g23630D|BnaC05g45740D|BnaA05g34600D|BnaA03g50170D|BnaC05g46480D|BnaA03g48090D|BnaC03g09860D|BnaC02g24950D|BnaA04g29570D|BnaA05g06540D|BnaAnng13010D|BnaA01g02340D|BnaC05g…
up-DEGs between aacc and WT at 35 DAF
cell wall	GO:0005618	CC	34	692	1.91194e-19	8.12576e-17	0.0491329	BnaA03g34310D|BnaC01g08130D|BnaA03g22360D|BnaA02g26660D|BnaC01g17710D|BnaC03g28310D|BnaC09g42430D|BnaA05g04890D|BnaA03g34510D|BnaC03g25220D|BnaA10g18910D|BnaA03g23810D|BnaC01g39520D|BnaA10g22530D|BnaA06g23380D|BnaC05g47000D|BnaA05g33240D|BnaC05g45920D|BnaAnng08160D|BnaA08g27400D|BnaC03g49920D|BnaCnng39460D|BnaC08g13660D|BnaA09g09850D|BnaA05g34620D|BnaC07g42500D|BnaC05g46540D|BnaC08g00210D|BnaA06g…
cell periphery	GO:0071944	CC	76	3853	9.56279e-20	8.12576e-17	0.0197249	BnaA03g34310D|BnaA03g42030D|BnaA09g26530D|BnaC01g42990D|BnaA10g22530D|BnaC01g08130D|BnaA03g22360D|BnaCnng29090D|BnaA06g01730D|BnaA02g26660D|BnaC01g17710D|BnaC03g28310D|BnaC08g35060D|BnaC06g24030D|BnaC09g42430D|BnaA05g04890D|BnaCnng38440D|BnaA03g34510D|BnaC03g14610D|BnaC03g25220D|BnaA06g00380D|BnaA10g18910D|BnaA03g23810D|BnaC07g33120D|BnaC01g39520D|BnaA10g06640D|BnaA08g05730D|BnaA02g34140D|BnaC04g…
plasmodesma	GO:0009506	CC	35	855	1.26767e-17	2.3906e-15	0.0409357	BnaA03g42030D|BnaC05g46250D|BnaC05g46560D|BnaA06g01730D|BnaC05g46300D|BnaA03g29020D|BnaA03g34510D|BnaA09g09850D|BnaC04g38620D|BnaA10g18910D|BnaA10g22530D|BnaA08g05730D|BnaA05g34620D|BnaA09g08780D|BnaA04g15600D|BnaC05g47000D|BnaC07g33120D|BnaA06g23380D|BnaA05g33240D|BnaAnng08160D|BnaC03g27140D|BnaC03g49920D|BnaC08g13660D|BnaC05g46540D|BnaC03g14610D|BnaC05g47070D|BnaC05g40980D|BnaA10g29280D|BnaC08g…
cell junction	GO:0030054	CC	35	856	1.31249e-17	2.3906e-15	0.0408879	BnaA03g42030D|BnaC05g46250D|BnaC05g46560D|BnaA06g01730D|BnaC05g46300D|BnaA03g29020D|BnaA03g34510D|BnaA09g09850D|BnaC04g38620D|BnaA10g18910D|BnaA10g22530D|BnaA08g05730D|BnaA05g34620D|BnaA09g08780D|BnaA04g15600D|BnaC05g47000D|BnaC07g33120D|BnaA06g23380D|BnaA05g33240D|BnaAnng08160D|BnaC03g27140D|BnaC03g49920D|BnaC08g13660D|BnaC05g46540D|BnaC03g14610D|BnaC05g47070D|BnaC05g40980D|BnaA10g29280D|BnaC08g…
symplast	GO:0055044	CC	35	855	1.26767e-17	2.3906e-15	0.0409357	BnaA03g42030D|BnaC05g46250D|BnaC05g46560D|BnaA06g01730D|BnaC05g46300D|BnaA03g29020D|BnaA03g34510D|BnaA09g09850D|BnaC04g38620D|BnaA10g18910D|BnaA10g22530D|BnaA08g05730D|BnaA05g34620D|BnaA09g08780D|BnaA04g15600D|BnaC05g47000D|BnaC07g33120D|BnaA06g23380D|BnaA05g33240D|BnaAnng08160D|BnaC03g27140D|BnaC03g49920D|BnaC08g13660D|BnaC05g46540D|BnaC03g14610D|BnaC05g47070D|BnaC05g40980D|BnaA10g29280D|BnaC08g…
response to stimulus	GO:0050896	BP	77	5369	2.40179e-12	3.40254e-10	0.0143416	BnaC05g14950D|BnaC05g46810D|BnaC04g21720D|BnaA05g33230D|BnaA09g51530D|BnaC03g14610D|BnaC01g08130D|BnaA03g22360D|BnaC04g39580D|BnaA02g26660D|BnaA02g02010D|BnaC05g46300D|BnaC03g28310D|BnaC05g47570D|BnaC05g00780D|BnaC05g52240D|BnaCnng38440D|BnaA03g29020D|BnaC05g47830D|BnaA03g34510D|BnaA09g03360D|BnaC03g25220D|BnaA03g23810D|BnaA03g40690D|BnaC04g54520D|BnaA10g12780D|BnaC08g06520D|BnaA05g24050D|BnaA08g…
anchored component of membrane	GO:0031225	CC	16	263	5.91486e-11	6.85586e-09	0.0608365	BnaA06g23430D|BnaA05g33240D|BnaA06g00380D|BnaC05g45790D|BnaA09g26530D|BnaA03g22360D|BnaCnng29090D|BnaA10g06640D|BnaA02g34140D|BnaC04g01120D|BnaC02g43000D|BnaC08g35060D|BnaA09g42610D|BnaA09g09850D|BnaC03g49860D|BnaA05g04890D
Golgi apparatus	GO:0005794	CC	25	1029	3.08762e-08	3.2806e-06	0.0242954	BnaC07g10150D|BnaC01g08130D|BnaC01g17710D|BnaC03g28310D|BnaA03g23810D|BnaA10g22530D|BnaA09g08780D|BnaA06g23380D|BnaC05g45740D|BnaA05g34600D|BnaA03g50170D|BnaC05g46480D|BnaC03g27140D|BnaC03g49920D|BnaC07g42500D|BnaA10g29280D|BnaC08g00210D|BnaA06g40800D|BnaA08g27400D|BnaA01g06750D|BnaC09g50000D|BnaA09g39760D|BnaC02g48820D|BnaC09g47090D|BnaC05g46100D
apoplast	GO:0048046	CC	16	450	8.93792e-08	8.76604e-06	0.0355556	BnaA03g29020D|BnaC02g16650D|BnaC05g46300D|BnaA01g06750D|BnaC05g45800D|BnaAnng08160D|BnaC01g08130D|BnaC04g39580D|BnaC09g50000D|BnaC01g17710D|BnaC08g13660D|BnaA03g23810D|BnaAnng17710D|BnaC03g28310D|BnaC07g42500D|BnaA05g04890D
membrane	GO:0016020	CC	82	7492	2.37942e-07	2.15072e-05	0.010945	BnaA03g42030D|BnaC05g46250D|BnaC05g46810D|BnaC04g21720D|BnaC07g10150D|BnaA09g26530D|BnaA09g44070D|BnaA09g51530D|BnaC03g14610D|BnaC01g08130D|BnaA03g22360D|BnaCnng29090D|BnaC05g46380D|BnaA02g26660D|BnaA05g15580D|BnaA01g15320D|BnaC08g35060D|BnaC06g24030D|BnaC05g00780D|BnaC05g46700D|BnaA05g04890D|BnaCnng38440D|BnaC01g39520D|BnaA03g34510D|BnaA09g08840D|BnaC03g25220D|BnaA06g00380D|BnaA10g18910D|BnaA04g…
endomembrane system	GO:0012505	CC	33	1861	2.53026e-07	2.15072e-05	0.0177324	BnaC07g10150D|BnaA09g51530D|BnaC01g08130D|BnaC01g17710D|BnaC04g21720D|BnaC03g28310D|BnaC05g00780D|BnaA03g23810D|BnaA10g22530D|BnaA09g08780D|BnaA09g39760D|BnaA03g51180D|BnaA06g23380D|BnaC05g45740D|BnaA05g34600D|BnaA03g50170D|BnaC05g46480D|BnaC03g27140D|BnaC03g49920D|BnaA09g48570D|BnaC05g46540D|BnaC05g45760D|BnaC07g42500D|BnaA10g29280D|BnaC08g00210D|BnaA06g40800D|BnaA08g27400D|BnaA01g06750D|BnaC09g…
response to abiotic stimulus	GO:0009628	BP	31	1760	7.14987e-07	5.3624e-05	0.0176136	BnaA05g33230D|BnaA09g51530D|BnaC04g39580D|BnaA05g15580D|BnaC04g21720D|BnaC05g52240D|BnaC05g00780D|BnaC05g46570D|BnaC05g47830D|BnaA03g34510D|BnaA09g03360D|BnaC04g54520D|BnaA10g12780D|BnaC05g46370D|BnaCnng38440D|BnaA03g51180D|BnaA05g20490D|BnaA10g11600D|BnaC05g46790D|BnaAnng08160D|BnaA08g27400D|BnaA05g24050D|BnaC08g13660D|BnaC05g47070D|BnaA05g34620D|BnaA10g29280D|BnaC08g00210D|BnaA02g06910D|BnaA10g…
cytosol	GO:0005829	CC	31	1759	7.06543e-07	5.3624e-05	0.0176236	BnaC05g46250D|BnaA09g51530D|BnaA06g01730D|BnaC06g24030D|BnaC09g42430D|BnaC05g47830D|BnaA03g34510D|BnaA09g03360D|BnaA09g18520D|BnaA10g18910D|BnaC05g00780D|BnaC05g46010D|BnaA10g22530D|BnaA09g08780D|BnaC05g46950D|BnaC05g47000D|BnaA06g23380D|BnaC05g46370D|BnaC05g46480D|BnaC03g49920D|BnaA05g06920D|BnaC05g46840D|BnaA05g34620D|BnaA09g39760D|BnaA02g06910D|BnaA02g03970D|BnaC09g50000D|BnaCnng13230D|BnaA10g…
cell	GO:0005623	CC	157	19590	1.58152e-06	0.000106128	0.00801429	BnaC05g46250D|BnaC07g10150D|BnaA09g51530D|BnaC05g46420D|BnaC05g00780D|BnaCnng38440D|BnaA09g08840D|BnaA06g00380D|BnaC05g46720D|BnaA03g40690D|BnaA10g06640D|BnaA09g50400D|BnaC05g46950D|BnaA10g18340D|BnaA05g23020D|BnaA05g20490D|BnaA10g13680D|BnaC07g27240D|BnaC05g45740D|BnaC05g46790D|BnaAnng03830D|BnaC05g45680D|BnaC05g46480D|BnaA08g27400D|BnaCnng39460D|BnaC05g46770D|BnaA05g32900D|BnaC05g46540D|BnaC08g…
cell part	GO:0044464	CC	157	19588	1.56604e-06	0.000106128	0.00801511	BnaC05g46250D|BnaC07g10150D|BnaA09g51530D|BnaC05g46420D|BnaC05g00780D|BnaCnng38440D|BnaA09g08840D|BnaA06g00380D|BnaC05g46720D|BnaA03g40690D|BnaA10g06640D|BnaA09g50400D|BnaC05g46950D|BnaA10g18340D|BnaA05g23020D|BnaA05g20490D|BnaA10g13680D|BnaC07g27240D|BnaC05g45740D|BnaC05g46790D|BnaAnng03830D|BnaC05g45680D|BnaC05g46480D|BnaA08g27400D|BnaCnng39460D|BnaC05g46770D|BnaA05g32900D|BnaC05g46540D|BnaC08g…
extracellular region	GO:0005576	CC	39	2647	1.79838e-06	0.000114647	0.0147337	BnaA03g34310D|BnaC05g14950D|BnaA09g26530D|BnaC01g08130D|BnaA03g22360D|BnaC04g39580D|BnaA02g26660D|BnaC09g09750D|BnaC01g17710D|BnaC05g46300D|BnaC03g28310D|BnaA05g04890D|BnaA03g29020D|BnaC03g14610D|BnaC03g25220D|BnaA03g23810D|BnaA03g58620D|BnaA09g52860D|BnaAnng17710D|BnaC05g46790D|BnaC05g45920D|BnaAnng08160D|BnaA08g27400D|BnaCnng39460D|BnaC08g13660D|BnaC05g45800D|BnaC05g46700D|BnaA09g09850D|BnaC05g…
response to cold	GO:0009409	BP	12	340	4.13892e-06	0.000251291	0.0352941	BnaA03g34510D|BnaA10g29280D|BnaC04g21720D|BnaA09g51530D|BnaA10g12780D|BnaC05g52240D|BnaA10g00700D|BnaC08g13660D|BnaA05g07240D|BnaC05g00780D|BnaC05g47070D|BnaA05g34620D
response to brassinosteroid	GO:0009741	BP	6	75	1.61542e-05	0.000895504	0.08	BnaC07g42500D|BnaA01g06750D|BnaC01g08130D|BnaA03g23810D|BnaC03g28310D|BnaC03g14610D
ribosome	GO:0005840	CC	12	416	2.90368e-05	0.00154258	0.0288462	BnaC05g46250D|BnaC05g47000D|BnaC05g45780D|BnaA10g18910D|BnaA09g51530D|BnaA10g00700D|BnaA05g06920D|BnaA09g39760D|BnaA09g50400D|BnaC05g46950D|BnaC05g00780D|BnaA05g34620D
cell wall organization	GO:0071555	BP	13	490	3.13718e-05	0.0015749	0.0265306	BnaA03g34310D|BnaC07g42500D|BnaC03g25220D|BnaA06g40800D|BnaA01g06750D|BnaC05g45920D|BnaA03g22360D|BnaC01g08130D|BnaC06g13400D|BnaC01g17710D|BnaC05g46700D|BnaA09g09850D|BnaC09g42430D
cell wall organization or biogenesis	GO:0071554	BP	15	649	3.64698e-05	0.00166068	0.0231125	BnaA03g34310D|BnaC07g42500D|BnaC03g25220D|BnaA06g40800D|BnaC07g10150D|BnaC05g45740D|BnaC05g45920D|BnaA03g22360D|BnaC01g08130D|BnaC06g13400D|BnaC01g17710D|BnaA01g06750D|BnaC05g46700D|BnaA09g09850D|BnaC09g42430D
aging	GO:0007568	BP	7	143	6.36312e-05	0.00253531	0.048951	BnaC07g42500D|BnaA09g44070D|BnaA01g06750D|BnaC01g08130D|BnaC03g27140D|BnaA02g26660D|BnaCnng39460D
cytosolic part	GO:0044445	CC	10	320	7.16595e-05	0.00269054	0.03125	BnaC05g46250D|BnaC05g47000D|BnaA10g18910D|BnaA09g51530D|BnaA10g00700D|BnaA05g06920D|BnaA09g39760D|BnaC05g46950D|BnaC05g00780D|BnaA05g34620D
defense response to Gram-negative bacterium	GO:0050829	BP	3	10	7.64582e-05	0.00270789	0.3	BnaC03g27140D|BnaC03g25220D|BnaA03g50170D
fatty acid elongase activity	GO:0009922	MF	3	10	7.64582e-05	0.00270789	0.3	BnaA10g00700D|BnaC05g00780D|BnaA09g51530D
xyloglucan:xyloglucosyl transferase activity	GO:0016762	MF	4	33	0.00010127	0.00339789	0.121212	BnaA01g06750D|BnaC07g42500D|BnaC01g17710D|BnaC01g08130D
fatty acid elongation	GO:0030497	BP	3	13	0.000147545	0.00470299	0.230769	BnaA10g00700D|BnaC05g00780D|BnaA09g51530D
cellular process	GO:0009987	BP	95	10703	0.000211702	0.0062772	0.00887602	BnaC07g10150D|BnaA09g51530D|BnaC01g17710D|BnaC05g00780D|BnaA09g09850D|BnaA03g40690D|BnaA09g50400D|BnaC05g46950D|BnaA05g23020D|BnaA05g20490D|BnaA10g13680D|BnaC07g27240D|BnaC05g45740D|BnaC05g46790D|BnaAnng03830D|BnaC05g45680D|BnaCnng39460D|BnaC05g46770D|BnaC05g46540D|BnaA06g40800D|BnaC05g48240D|BnaA08g11390D|BnaA02g06910D|BnaC05g46100D|BnaA09g05790D|BnaC06g40720D|BnaA03g34310D|BnaC01g08130D|BnaA03g…

## Sheet: Table S7
Table S7. KEGG pathways of DEGs between aacc and WT during seed development.
Pathway	Count	Background number	Pvalue	Corrected P-Value	Enrich_factor	Input
down-DEGs between aacc and WT at 14 DAF
Protein processing in endoplasmic reticulum	39	212	1.13e-24	7.06e-22	0.184	BnaA01g13780D	BnaC09g43250D	BnaA07g25210D	BnaA03g04590D	BnaC07g45760D	BnaA10g19670D	BnaCnng45660D	BnaC08g26020D	BnaC06g26980D	BnaA07g37900D	BnaA09g34840D	BnaA03g41250D	BnaC08g22640D	BnaA09g31780D	BnaC09g50050D
flavonoid biosynthesis	16	21	1.21e-18	2.3e-16	0.762	BnaC03g06120D	BnaC01g14310D	BnaA01g12530D
Circadian rhythm - plant	15	36	1.3e-14	1.32e-12	0.417	BnaC03g39830D	BnaA03g41250D
Endocytosis	23	142	5.09e-14	4.45e-12	0.162	BnaA01g13780D	BnaC06g35720D
Spliceosome	22	192	8.6e-11	3.73e-09	0.115	BnaA01g13780D	BnaC02g05070D	BnaA05g01090D	BnaAnng17890D	BnaA09g05170D	BnaC03g00040D	BnaA10g00780D	BnaA10g19670D	BnaA05g01050D	BnaC04g00640D	BnaA05g01470D	BnaC09g43250D	BnaA03g04590D	BnaC05g00840D
Biosynthesis of secondary metabolites	54	1076	1.73e-10	7.16e-09	0.0502	BnaC03g05980D	BnaA05g11240D
Glutathione metabolism	12	93	5.4e-07	1.09e-05	0.129	BnaA10g01510D	BnaC06g35720D
Metabolic pathways	66	1910	1.86e-06	3.15e-05	0.0346	BnaC03g05980D	BnaA01g13780D	BnaC01g38510D	BnaA02g00030D	BnaC05g12240D	BnaA09g29100D	BnaA03g32320D	BnaC01g27600D	BnaA01g30490D	BnaC04g18290D	BnaC05g12250D	BnaC02g00800D	BnaAnng12060D	BnaA08g23680D	BnaC08g16850D	BnaA06g10730D	BnaC06g13860D	BnaA09g29090D	BnaC03g37680D
anthocyanin biosynthesis (cyanidin 3-O-glucoside)	4	6	2.17e-05	0.000296221	0.667	BnaA03g45610D	BnaC07g43360D
Phenylpropanoid biosynthesis	12	157	7.3e-05	0.000851867	0.0764	BnaC06g26980D	BnaC01g20320D	BnaA02g35440D	BnaC03g37680D	BnaAnng13800D	BnaC02g44300D	BnaC02g12680D	BnaC03g78270D	BnaC02g12750D	BnaC04g18270D	BnaC01g27600D	BnaA01g17020D	BnaC05g12240D	BnaA01g30490D	BnaA02g08820D	BnaC05g12250D	BnaC02g00800D	BnaA03g24280D	BnaC06g13860D	BnaA06g10730D	BnaC03g59570D	BnaC09g44630D	BnaA02g00030D	BnaAnng12070D	BnaC01g16200D	BnaAnng12060D	BnaA03g11140D	BnaA09g29090D	BnaC03g28860D	BnaA08g23680D	BnaC04g22530D	BnaA03g32320D	BnaC04g18290D	BnaA09g29100D	BnaA04g00440D	BnaC08g16850D	BnaA01g11640D	BnaA03g09300D
Phenylalanine metabolism	6	42	0.000238211	0.00235894	0.143	BnaA07g25210D	BnaA05g11240D
Porphyrin and chlorophyll metabolism	5	48	0.00285091	0.0217016	0.104	BnaC03g05980D	BnaA02g09960D	BnaC06g26980D
phospholipid biosynthesis II	3	29	0.0206043	0.115474	0.103	BnaC09g11030D	BnaA06g03670D
Valine, leucine and isoleucine degradation	4	48	0.0152172	0.0907433	0.0833	BnaA02g30470D	BnaC08g01850D	BnaA08g28680D
alpha-Linolenic acid metabolism	3	36	0.0345711	0.173133	0.0833	BnaA02g30470D	BnaC08g37760D
Fatty acid degradation	3	41	0.0468782	0.215758	0.0732	BnaA02g30470D	BnaC09g11030D
Cyanoamino acid metabolism	4	60	0.0301243	0.155508	0.0667	BnaA04g25720D	BnaC03g61150D	BnaC04g03730D
Arachidonic acid metabolism	3	17	0.00556873	0.0387509	0.176	BnaCnng27540D	BnaA09g15710D	BnaC08g37760D	BnaC07g45760D	BnaA05g05120D	BnaA10g19670D	BnaC08g26020D	BnaA02g09960D	BnaA03g41250D	BnaC08g24360D	BnaC08g22640D	BnaC03g06120D	BnaA05g21250D	BnaC03g61150D	BnaC04g18950D	BnaC04g03730D	BnaC01g41980D	BnaC02g38800D	BnaC06g26980D	BnaC01g29820D	BnaC08g34420D	BnaC06g35720D	BnaC01g10870D	BnaC02g05070D	BnaC09g43250D	BnaA01g36200D	BnaA03g59660D	BnaC06g14510D	BnaA04g25720D	BnaC09g10380D	BnaA03g04590D	BnaA07g37900D	BnaA09g34840D	BnaCnng45660D	BnaC03g26130D	BnaC08g27800D	BnaAnng26060D	BnaA02g30470D	BnaA03g04440D	BnaA03g60670D	BnaC04g12350D	BnaA09g21860D	BnaC09g17150D	BnaA03g45610D
Plant-pathogen interaction	7	167	0.042325	0.201724	0.0419	BnaC02g12750D	BnaA02g08820D	BnaA02g35440D	BnaC03g41980D	BnaA03g11140D	BnaC02g12680D
Starch and sucrose metabolism	8	202	0.0409622	0.197458	0.0396	BnaC03g26130D	BnaC07g43160D	BnaA06g23560D	BnaAnng25620D	BnaA03g25220D	BnaA04g25720D	BnaC07g34180D
Ubiquinone and other terpenoid-quinone biosynthesis	4	35	0.00556855	0.0387509	0.114	BnaA07g25210D	BnaA09g15710D	BnaC08g37760D	BnaC07g45760D	BnaA05g05120D	BnaA04g11460D	BnaA10g19670D	BnaC08g26020D	BnaC07g34180D	BnaA03g41250D	BnaC08g24360D	BnaC08g22640D	BnaC05g15510D	BnaC03g06120D	BnaA05g21250D	BnaC03g61150D	BnaC04g36640D	BnaA09g53350D	BnaAnng26060D	BnaA06g23560D	BnaC01g41980D	BnaC02g38800D	BnaC08g01850D	BnaAnng14750D	BnaA03g25220D	BnaC06g26980D	BnaA04g25720D	BnaC03g59570D	BnaC06g35720D	BnaC01g10870D	BnaC02g05070D	BnaC09g16810D	BnaC09g11030D	BnaC09g43250D	BnaA03g45610D	BnaA03g59660D	BnaA02g09960D	BnaA08g28680D	BnaC06g14510D	BnaC09g10380D	BnaA05g11810D	BnaA03g04590D	BnaA07g37900D	BnaC04g03730D
down-DEGs between aacc and WT at 35 DAF
Biosynthesis of secondary metabolites	82	1076	9.86e-35	2.52e-32	0.0762	BnaA09g33560D	BnaC03g33530D	BnaA05g05760D	BnaA09g15710D	BnaA05g11950D	BnaC09g47980D	BnaA05g07370D	BnaC08g26010D	BnaA03g44890D	BnaA10g19670D	BnaA09g02570D	BnaA03g28400D	BnaC08g26020D	BnaC09g17150D	BnaC02g28770D	BnaA08g06180D	BnaC03g06120D	BnaC04g08190D	BnaCnng77870D	BnaC04g18950D	BnaC08g22640D	BnaC08g24360D	BnaA08g20870D	BnaC02g38800D	BnaA03g45610D	BnaA02g14050D	BnaA09g40110D	BnaC02g04950D	BnaC04g00410D	BnaA04g17570D	BnaC05g17710D	BnaA02g05780D	BnaA04g21240D	BnaA06g11000D	BnaC03g16960D	BnaC02g05070D	BnaA07g32310D	BnaA01g36200D	BnaC04g12040D	BnaA06g11010D	BnaA07g16060D	BnaC06g26980D	BnaC09g48850D	BnaC07g45760D
flavonoid biosynthesis	20	21	1.01e-26	1.86e-24	0.952	BnaC03g06120D	BnaA10g25120D	BnaC09g43250D	BnaC06g37960D	BnaA07g25210D	BnaA03g04590D	BnaC07g45760D	BnaA07g33410D	BnaA03g41250D	BnaC06g08930D	BnaC08g26020D	BnaC08g26010D	BnaA10g19670D	BnaC06g26980D	BnaA07g37900D	BnaA09g34840D	BnaC08g22640D	BnaA09g31780D	BnaC09g50050D
Metabolic pathways	89	1910	5.03e-23	7.96e-21	0.0466	BnaA05g11950D	BnaC03g06120D	BnaA01g01360D	BnaC02g38800D	BnaCnng66150D	BnaA09g40110D	BnaA04g17570D	BnaC05g17710D	BnaA09g33560D	BnaA03g41250D	BnaA05g04720D	BnaA03g04590D	BnaA10g14480D	BnaA07g25210D	BnaA03g14010D	BnaC04g14330D	BnaC04g41130D	BnaA04g21240D	BnaC06g08930D	BnaA09g15710D	BnaC09g47980D	BnaA04g22130D	BnaC01g02370D	BnaA03g28400D	BnaC08g22640D	BnaA08g28670D	BnaC07g45760D	BnaA05g07370D	BnaAnng16310D	BnaA09g31780D	BnaC04g12040D	BnaA07g16060D	BnaC09g48850D	BnaC07g44690D	BnaC08g06560D	BnaA07g05850D	BnaA04g14220D	BnaA04g04830D	BnaA10g19670D	BnaC09g17150D	BnaCnng35090D	BnaC08g17310D	BnaA04g21230D	BnaA01g12530D
Phenylalanine metabolism	20	42	2.64e-22	3.65e-20	0.476	BnaA09g33560D	BnaA05g11950D	BnaCnng52250D	BnaA04g04830D	BnaA07g25210D	BnaA07g16060D	BnaA03g14010D	BnaC06g14510D	BnaC08g24360D	BnaC07g44690D	BnaC06g08930D	BnaC04g41130D	BnaA04g21240D	BnaC03g16960D	BnaA04g17570D	BnaC04g08190D	BnaA04g21230D	BnaC04g14330D	BnaA05g07370D
Phenylpropanoid biosynthesis	29	157	5.73e-22	7.61e-20	0.185	BnaA04g04830D	BnaC06g14510D	BnaA03g44890D	BnaCnng77870D	BnaC08g24360D	BnaC04g08190D	BnaC03g16960D	BnaA02g14050D	BnaA09g40110D	BnaC06g26980D	BnaA04g17570D	BnaA05g07370D	BnaA04g21240D	BnaA09g33560D	BnaA07g16060D	BnaC09g48850D	BnaC07g44690D	BnaCnng52250D	BnaA07g25210D	BnaA03g14010D	BnaC04g14330D	BnaC08g44140D	BnaC04g41130D	BnaAnng16310D	BnaC06g08930D	BnaA04g21230D	BnaC02g13760D	BnaC06g21080D
Ubiquinone and other terpenoid-quinone biosynthesis	9	35	8.49e-09	1.87e-07	0.257	BnaC04g41130D	BnaA03g14010D	BnaC04g14330D	BnaA05g11950D	BnaC06g08930D	BnaC03g16960D	BnaC06g26980D	BnaA04g17570D
Valine, leucine and isoleucine degradation	9	48	9.18e-08	1.51e-06	0.188	BnaA02g30470D	BnaA08g28680D	BnaC02g38800D	BnaC08g01850D	BnaC01g02370D	BnaC05g07800D	BnaA07g05850D	BnaA01g01360D
beta-Alanine metabolism	7	40	3.82e-06	4.98e-05	0.175	BnaC04g12040D	BnaA08g28680D	BnaC08g01850D	BnaC01g02370D	BnaA07g05850D	BnaA01g01360D
anthocyanin biosynthesis (cyanidin 3-O-glucoside)	4	6	7.36e-06	8.83e-05	0.667	BnaA03g45610D	BnaA01g12530D	BnaC01g14310D
Stilbenoid, diarylheptanoid and gingerol biosynthesis	7	46	8.71e-06	9.97e-05	0.152	BnaA05g11950D	BnaC04g14330D	BnaC07g44690D	BnaC04g41130D	BnaC03g16960D	BnaA04g17570D
Glutathione metabolism	9	93	1.35e-05	0.000146496	0.0968	BnaC02g07110D	BnaA02g03440D	BnaC09g40740D	BnaC08g00080D	BnaCnng27540D	BnaA10g17440D	BnaA08g27280D	BnaC05g01540D
Biosynthesis of amino acids	14	255	2.89e-05	0.000293517	0.0549	BnaAnng27260D	BnaC05g07800D	BnaA05g05760D	BnaA03g28400D	BnaA08g20870D	BnaA09g30660D	BnaA05g04720D	BnaC08g17310D	BnaC04g00410D	BnaC05g17710D	BnaA02g05780D	BnaA09g02570D	BnaC03g33530D
Ascorbate and aldarate metabolism	6	41	4.73e-05	0.000448513	0.146	BnaCnng35090D	BnaC01g02370D	BnaA07g05850D	BnaA10g14480D	BnaA01g01360D
anthocyanidin modification (Arabidopsis)	5	25	5.54e-05	0.000514935	0.2	BnaA08g27660D	BnaA10g07160D	BnaA09g40110D	BnaC08g00430D
Propanoate metabolism	5	33	0.000177901	0.00138363	0.152	BnaC08g01850D	BnaA08g28680D	BnaA08g06180D	BnaC08g06560D
Phenylalanine, tyrosine and tryptophan biosynthesis	6	57	0.000247945	0.00181571	0.105	BnaCnng59540D	BnaA09g30660D	BnaC05g17710D	BnaA02g05780D	BnaA09g02570D
Circadian rhythm - plant	5	36	0.00025665	0.00186915	0.139	BnaC03g06120D	BnaC09g43250D	BnaA10g19670D	BnaA03g04590D
Fatty acid degradation	5	41	0.0004434	0.00299295	0.122	BnaA02g30470D	BnaA07g05850D	BnaA01g01360D	BnaC01g02370D
Histidine metabolism	3	18	0.00298239	0.0154517	0.167	BnaA07g05850D	BnaC01g02370D
Glucosinolate biosynthesis	3	19	0.00341784	0.0175164	0.158	BnaA06g11000D	BnaC05g07800D
Cysteine and methionine metabolism	6	112	0.00634816	0.0291188	0.0536	BnaAnng27260D	BnaC04g00410D	BnaA09g21860D	BnaC05g07800D	BnaA03g28400D
Lysine degradation	3	26	0.007546	0.0334583	0.115	BnaA07g05850D	BnaC01g02370D
Arginine and proline metabolism	4	53	0.00826731	0.0356568	0.0755	BnaA07g05850D	BnaA01g01360D	BnaC01g02370D
Pyruvate metabolism	5	85	0.00863977	0.0371186	0.0588	BnaC01g02370D	BnaC08g06560D	BnaA01g01360D	BnaA08g06180D
Pentose phosphate pathway	4	58	0.0110598	0.0463757	0.069	BnaA06g39320D	BnaA05g04720D	BnaC04g36640D
Carbon metabolism	9	262	0.0144558	0.0574779	0.0344	BnaAnng27260D	BnaA08g28670D	BnaA08g28680D	BnaC08g01850D	BnaA05g04720D	BnaC08g17310D	BnaA06g39320D	BnaA04g14220D
Fatty acid metabolism	4	67	0.0174803	0.0669575	0.0597	BnaA02g30470D	BnaA08g06180D	BnaC08g06560D
2-Oxocarboxylic acid metabolism	4	74	0.0238026	0.0851815	0.0541	BnaA06g11000D	BnaC08g17310D	BnaC05g07800D
Limonene and pinene degradation	3	44	0.0278719	0.0972372	0.0682	BnaA07g05850D	BnaC01g02370D
Glycolysis / Gluconeogenesis	5	117	0.0285176	0.098448	0.0427	BnaA07g05850D	BnaA01g01360D	BnaC04g36640D	BnaC01g02370D
Tryptophan metabolism	3	46	0.0310345	0.106339	0.0652	BnaA07g05850D	BnaC01g02370D
Selenocompound metabolism	2	18	0.0313163	0.106339	0.111	BnaC03g33530D
Pentose and glucuronate interconversions	4	81	0.0313479	0.106339	0.0494	BnaA07g05850D	BnaA01g01360D	BnaC01g02370D
Plant-pathogen interaction	6	167	0.0350586	0.117606	0.0359	BnaA03g36110D	BnaC03g41980D	BnaA06g13330D	BnaAnng07990D	BnaC06g36670D
Peroxisome	4	87	0.0388132	0.128513	0.046	BnaA02g30470D	BnaA07g17030D	BnaA07g16940D
Glycerolipid metabolism	3	53	0.0435114	0.141115	0.0566	BnaA07g05850D	BnaC01g02370D
Folate biosynthesis	2	22	0.0438658	0.141573	0.0909	BnaC09g16810D
up-DEGs between aacc and WT at 14 DAF
methionine degradation I (to homocysteine)	3	6	0.000637817	0.0142128	0.5	BnaA01g36920D	BnaCnng75920D
ethylene biosynthesis I (plants)	3	8	0.00121544	0.0218023	0.375	BnaA01g36920D	BnaCnng75920D
S-adenosyl-L-methionine cycle II	3	9	0.00159624	0.0264389	0.333	BnaA01g36920D	BnaCnng75920D
pentose phosphate pathway (non-oxidative branch)	3	9	0.00159624	0.0264389	0.333	BnaC02g20560D	BnaC05g47040D
methionine salvage cycle II (plants)	3	15	0.00540841	0.0611456	0.2	BnaA01g36920D	BnaCnng75920D
C5-Branched dibasic acid metabolism	2	10	0.023723	0.168953	0.2	BnaA05g34440D
methionine salvage cycle I (bacteria and plants)	3	17	0.00733231	0.0767496	0.176	BnaA01g36920D	BnaCnng75920D
pentose phosphate pathway	3	18	0.00842707	0.080956	0.167	BnaC02g20560D	BnaC05g47040D
leucine biosynthesis	2	12	0.0318484	0.20735	0.167	BnaA05g34440D
chlorophyllide a biosynthesis I (aerobic, light-dependent)	2	13	0.0362628	0.222676	0.154	BnaA09g50920D
superpathway of carotenoid biosynthesis	2	13	0.0362628	0.222676	0.154	BnaA03g47590D
Ribosome	52	363	7.04e-26	2.34e-23	0.143	BnaC05g46250D	BnaA09g52020D	BnaA09g03840D	BnaC05g47000D	BnaC03g08960D	BnaC05g46200D	BnaA07g10030D	BnaC01g04410D	BnaAnng00820D	BnaA09g29970D	BnaC01g39070D	BnaC08g06260D	BnaA04g28840D	BnaC03g02510D	BnaC02g47210D	BnaC04g21420D	BnaCnng33680D	BnaC02g11640D	BnaA05g08110D	BnaC03g33630D	BnaA09g45620D	BnaA03g07060D	BnaC07g47340D	BnaA01g05390D	BnaA05g23590D	BnaC05g46950D	BnaA03g36560D	BnaC03g31580D	BnaA01g26560D	BnaA01g33650D	BnaA03g57330D	BnaA10g26290D	BnaAnng08010D	BnaA04g27270D	BnaC09g39380D	BnaC06g43680D	BnaA03g01080D	BnaA03g26700D	BnaA05g33140D	BnaC05g45780D	BnaA09g34130D	BnaAnng13180D	BnaC07g13150D	BnaCnng67600D
Taurine and hypotaurine metabolism	2	14	0.0408967	0.239237	0.143	BnaCnng47880D
Calvin-Benson-Bassham cycle	3	27	0.0224943	0.162613	0.111	BnaC02g20560D	BnaC05g47040D
Rubisco shunt	3	29	0.0266782	0.184233	0.103	BnaC02g20560D	BnaC05g47040D
Circadian rhythm - plant	3	36	0.044336	0.254535	0.0833	BnaA04g15260D	BnaC09g47560D
oxygenic photosynthesis	3	36	0.044336	0.254535	0.0833	BnaC02g20560D	BnaC05g47040D
Biosynthesis of amino acids	12	255	0.00882041	0.0841736	0.0471	BnaA05g34440D	BnaC05g47040D	BnaCnng75920D	BnaA01g36920D	BnaC07g42600D	BnaC05g46930D	BnaC02g20560D	BnaA02g15350D	BnaC04g52960D	BnaA05g32920D	BnaA09g00390D
Plant hormone signal transduction	11	271	0.0300512	0.199738	0.0406	BnaC03g22610D	BnaA04g14890D	BnaA05g06540D	BnaC09g34350D	BnaA04g21960D	BnaC03g21240D	BnaA09g30910D	BnaC05g47100D	BnaC01g31940D	BnaC08g38350D
up-DEGs between aacc and WT at 35 DAF
very long chain fatty acid biosynthesis II	3	16	0.000472018	0.0136339	0.1875	BnaA09g51530D	BnaC05g00780D
flavonol biosynthesis	2	5	0.00135566	0.028662	0.4	BnaC08g31760D
methionine degradation I (to homocysteine)	2	6	0.00179784	0.0346096	0.333333	BnaA03g34510D
S-adenosyl-L-methionine cycle II	2	9	0.00347489	0.0535679	0.222222	BnaA03g34510D
UDP-alpha-D-glucuronate biosynthesis (from UDP-glucose)	1	5	0.0479866	0.302007	0.2	BnaC09g42430D
ethylene biosynthesis I (plants)	2	8	0.00285842	0.049022	0.25	BnaA03g34510D
superpathway of carotenoid biosynthesis	2	13	0.00649288	0.0832183	0.153846	BnaA10g29280D
flavonoid biosynthesis (in equisetum)	2	13	0.00649288	0.0832183	0.153846	BnaC08g31760D
methionine salvage cycle II (plants)	2	15	0.00832015	0.0986439	0.133333	BnaA03g34510D
methionine salvage cycle I (bacteria and plants)	2	17	0.01035	0.118335	0.117647	BnaA03g34510D
very long chain fatty acid biosynthesis I	3	32	0.00289616	0.0493606	0.09375	BnaA09g51530D	BnaC05g00780D
Fatty acid elongation	3	35	0.00366653	0.0558943	0.0857143	BnaA09g51530D	BnaC05g00780D
Plant-pathogen interaction	5	167	0.0136704	0.142629	0.0299401	BnaCnng20380D	BnaA10g00700D	BnaC05g00780D	BnaC04g34480D
Ribosome	9	363	0.00365947	0.0558943	0.0247934	BnaC05g46250D	BnaA10g13490D	BnaC05g45780D	BnaA10g18910D	BnaA05g06920D	BnaC05g46950D	BnaA09g39760D	BnaA05g34620D
[truncated: 44 more columns]

## Sheet: Table S8
Table S8. DEGs related to the Phenylpropanoid and Flavonoid metabolic processes
GENE_I DAF	A. thaliana Locus	GENE_NAME	aacc-14 DAF-FPKM	WT-14 DAF-FPKM	aacc-35 DAF-FPKM	WT-35 DAF-FPKM	log2FC(14 DAF)	P-value(14 DAF)	log2FC(35 DAF)	P-value(35 DAF)
Phenylpropanoid biosynthesis
BnaA04g21240D	AT2G37040.1	PAL1	20.9081	36.7784	62.7398	159.356	---	---	-1.2763	9.78358e-05
BnaA04g21230D	AT2G37040.1	PAL1	17.4821	25.5801	42.7746	99.8909	---	---	-1.15753	0.000381855
BnaA05g07370D	AT2G37040.1	PAL1	0.271351	1.12946	3.02129	51.3154	---	---	-3.94665	3.12156e-33
BnaC04g08190D	AT2G37040.1	PAL1	1.34591	2.96832	5.27227	71.2376	---	---	-3.64629	1.29161e-14
BnaCnng52250D	AT3G53260.1	PAL2	22.9805	32.7036	45.1035	112.865	---	---	-1.25851	2.51139e-08
BnaC06g14510D	AT3G53260.1	PAL2	0.948422	3.36413	2.60878	28.8801	-1.32597	0.000940806	-3.00439	2.80634e-15
BnaA07g16060D	AT3G53260.1	PAL2	3.64916	4.45944	9.76302	51.6388	---	---	-2.33832	1.26495e-18
BnaC08g24360D	AT3G53260.1	PAL2	2.18854	7.11561	8.15345	27.4993	-1.18252	6.50122e-05	-1.62375	6.98523e-09
BnaA04g04830D	AT3G53260.1	PAL2	8.95152	12.336	15.742	75.7593	---	---	-2.23079	5.81748e-21
BnaA09g33560D	AT3G53260.1	PAL2	11.4907	13.7204	8.47865	47.9503	---	---	-2.28206	7.64073e-17
BnaC03g16960D	AT2G30490.1	C4H	0.84423	1.87571	4.85486	72.0204	---	---	-3.868	1.57518e-22
BnaC03g16950D	AT2G30490.1	C4H	0	0	0	0	---	---	---	---
BnaA04g17570D	AT2G30490.1	C4H	2.39937	6.522	9.10754	88.9991	---	---	-3.21357	2.13316e-11
BnaA04g17560D	AT2G30490.1	C4H	0	0	3.55811	1.4535	---	---	---	---
BnaA05g11950D	AT2G30490.1	C4H	1.09746	1.919	16.7574	72.2911	---	---	-2.04469	2.42076e-06
BnaC04g41130D	AT2G30490.1	C4H	6.15509	7.50275	58.6209	150.422	---	---	-1.29477	6.15886e-08
BnaC04g41120D	AT2G30490.1	C4H	0	0	6.18292	2.667	---	---	---	---
BnaC04g14330D	AT2G30490.1	C4H	6.49767	9.47394	18.1726	94.5272	---	---	---	---
BnaA03g14010D	AT2G30490.1	C4H	3.9535	10.8134	22.1795	131.063	-1.39312	7.78589e-07	-2.55473	9.0905e-23
BnaA03g14000D	AT2G30490.1	C4H	0	0	0	0	---	---	---	---
BnaC06g26980D	AT1G65060.1	4CL3	0	1.15819	0	19.0258	-6.88833	1.93851e-08	-8.34474	2.52031e-26
BnaA07g25210D	AT1G65060.1	4CL3	0	0.333317	0.0928133	15.2344	-5.69627	8.88464e-06	-7.99991	3.80903e-24
BnaA05g15310D	AT1G51680.1	4CL1	5.05691	8.64954	54.4105	96.6775	---	---	---	---
BnaC06g08930D	AT1G51680.1	4CL1	2.65035	2.88887	38.2578	88.8308	---	---	-1.19143	0.000267601
Flavonoid biosynthesis
BnaA02g30320D	AT5G13930.1	CHS(TT4)	0	0.0343483	96.9732	72.7723	---	---	---	---
BnaA03g04590D	AT5G13930.1	CHS(TT4)	0.108262	14.1214	0.25036	350.119	-7.02424	6.51754e-15	-10.6367	2.07558e-69
BnaA09g29340D	AT5G13930.1	CHS(TT4)	2.77481	1.79442	3.32201	2.28607	---	---	---	---
BnaA10g19670D	AT5G13930.1	CHS(TT4)	11.0805	141.627	1.19172	940.531	-3.76892	8.07636e-06	-9.51799	3.87675e-28
BnaC02g05070D	AT5G13930.1	CHS(TT4)	32.9902	164.933	1.07483	952.002	-2.7338	7.03106e-12	-9.88731	2.53041e-108
BnaC02g38710D	AT5G13930.1	CHS(TT4)	0	0	0.539049	0.731686	---	---	---	---
BnaC02g38730D	AT5G13930.1	CHS(TT4)	0	0	47.1589	24.8533	---	---	---	---
BnaC03g06120D	AT5G13930.1	CHS(TT4)	1.95827	35.3794	0.843241	238.302	-3.28973	3.08982e-08	-7.83618	1.0991e-36
BnaC09g43250D	AT5G13930.1	CHS(TT4)	6.45168	50.2017	4.29385	522.862	-2.92967	1.6459e-11	-6.87529	2.67495e-56
BnaCnng01290D	AT5G13930.1	CHS(TT4)	11.2795	5.59677	0.776457	0.88234	---	---	---	---
BnaA07g37900D	AT3G55120.1	CHI(TT5)	9.30435	22.873	10.2842	29.252	-1.28509	0.000397689	-1.40743	5.62956e-05
BnaA09g34840D	AT3G55120.1	CHI(TT5)	10.8477	23.3205	9.82492	52.6404	-1.01069	1.43016e-05	-2.55972	4.33624e-29
BnaA09g34850D	AT3G55120.1	CHI(TT5)	0	0	0.116224	0.151538	---	---	---	---
BnaAnng08210D	AT3G55120.1	CHI(TT5)	0	0.209787	0	0	---	---	---	---
BnaAnng37160D	AT3G55120.1	CHI(TT5)	7.82675	22.3953	10.9969	23.4142	---	---	---	---
BnaC07g45760D	AT3G55120.1	CHI(TT5)	0	9.22011	0	5.81987	-8.05357	1.58916e-09	-7.82521	4.8623e-09
BnaC08g26010D	AT3G55120.1	CHI(TT5)	75.8883	96.015	12.6593	47.1298	---	---	-1.88526	1.68041e-14
BnaC08g26020D	AT3G55120.1	CHI(TT5)	4.58039	95.5808	2.07771	359.981	-4.06749	7.23739e-32	-7.50835	4.07887e-93
BnaCnng45660D	AT3G55120.1	CHI(TT5)	0.275007	0.886317	1.87253	3.22905	-1.80434	0.000266693	---	---
BnaA03g41250D	AT3G51240.1	F3H(TT6)	0	2.46319	0.229949	7.47036	-3.45033	4.28583e-05	-5.32729	2.9544e-11
BnaA04g04230D	AT3G51240.1	F3H(TT6)	0	0.174452	0	0	---	---	---	---
BnaA09g31780D	AT3G51240.1	F3H(TT6)	4.1025	43.5907	7.38871	178.769	-3.2878	1.28714e-41	-4.50144	9.59138e-91
BnaA09g55810D	AT3G51240.1	F3H(TT6)	0.0824433	0.103095	0.981747	1.28917	---	---	---	---
BnaC07g32140D	AT3G51240.1	F3H(TT6)	0.322984	0	0	0	---	---	---	---
BnaC08g22640D	AT3G51240.1	F3H(TT6)	19.1975	133.592	21.4951	507.118	-2.75949	1.41303e-30	-4.54005	8.16267e-82
BnaC08g33510D	AT3G51240.1	F3H(TT6)	0	0	0	0.154923	---	---	---	---
BnaA10g23330D	AT5G07990.1	TT7	110.836	142.893	47.6361	122.35	---	---	---	---
BnaC09g47980D	AT5G07990.1	TT7	3.61909	5.58274	18.2894	45.8406	---	---	-1.28623	0.000180256
BnaC02g02380D	AT5G05270.2	CHIL	0	0	0	0	---	---	---	---
BnaC09g50050D	AT5G05270.2	CHIL	49.3485	170.771	0.861397	401.56	-1.72645	-6.33386	-8.8006	7.76501e-110
BnaA10g25120D	AT5G05270.2	CHIL	74.4657	152.444	0.965341	233.393	---	---	-8.2583	7.27793e-66
BnaA09g15710D	AT5G42800.1	DFR(TT3)	0	76.4001	0.0632918	683.064	-12.1971	1.75368e-24	-13.374	6.41894e-55
BnaC02g28770D	AT5G42800.1	DFR(TT3)	0	0	0	0.1212	---	---	-8.08747	7.57495e-13
BnaC09g17150D	AT5G42800.1	DFR(TT3)	0	91.4441	0.0562893	602.347	-12.3814	3.19509e-25	-13.7326	4.21266e-40
BnaA01g12530D	AT4G22880.2	LODX(TT18)	0.290479	18.3764	0.117591	281.063	-5.49847	4.36819e-06	-11.6521	1.11821e-18
BnaA03g45610D	AT4G22880.2	LODX(TT18)	0	16.4394	0.106032	117.402	-5.65097	2.23591e-47	-11.1084	2.0387e-59
BnaC01g14310D	AT4G22880.2	LODX(TT18)	0.324661	67.9092	0.076023	728.767	-7.34835	7.44755e-62	-13.4802	3.15525e-55
BnaC07g37670D	AT4G22880.2	LODX(TT18)	0.638572	21.9923	0.343146	188.806	-5.37383	1.91448e-38	-9.34871	2.31015e-101
BnaA01g36200D	AT1G61720.1	BAN	0	29.4874	0.0281051	357.059	-10.6597	4.5611e-19	-13.7504	1.08824e-30
BnaA03g60670D	AT1G61720.1	BAN	0	46.9003	0	149.09	-11.1858	7.36096e-21	-13.3568	4.54785e-29
BnaC01g29820D	AT1G61720.1	BAN	0	46.5481	0	471.714	-11.0127	4.06443e-20	-14.8683	2.35552e-35
BnaC04g18950D	AT1G61720.1	BAN	0	37.765	0	132.314	-10.8017	2.28979e-19	-13.1075	8.84773e-28
BnaA02g03440D	AT5G17220.1	TT19	0.441973	17.5659	0.0606137	52.5715	-5.993	2.07241e-16	-10.2532	5.44577e-17
BnaA10g17440D	AT5G17220.1	TT19	168.181	100.716	3.45355	45.9666	---	---	-3.66093	1.9877e-11
BnaC02g07090D	AT5G17220.1	TT19	0	0	0	0.277051	---	---	---	---
BnaC02g07110D	AT5G17220.1	TT19	0	0	0	0.925463	---	---	-7.14059	1.12427e-05
BnaC09g40740D	AT5G17220.1	TT19	0.401023	23.5773	0	59.1573	-5.85286	1.06634e-16	-11.2971	2.74176e-19
BnaA07g18120D	AT3G59030.1	MATE efflux family protein	25.5913	39.0673	1.84984	27.6805	---	---	-3.74915	1.1933e-21
BnaC06g17050D	AT3G59030.1	MATE efflux family protein	2.63449	26.403	0.722609	87.7593	-2.76781	1.2729e-05	-6.89496	4.43421e-25
BnaA08g23220D	AT1G17260.1	aha10	0.0280828	5.05695	1.12329	17.1106	-4.96336	1.1235e-15	-3.75324	4.73039e-13
BnaC08g17280D	AT1G17260.1	aha10	0.217814	4.39724	1.05533	17.876	-3.08637	2.34845e-18	-3.77818	2.2721e-37
BnaA09g22810D	AT4G09820.1	TT8（bHLH)	0.324265	1.51989	0.108735	36.0442	-2.88572	3.95157e-07	-7.8177	9.28456e-45
BnaC09g24870D	AT4G09820.1	TT8（bHLH)	1.28976	2.60534	0.0371213	20.0498	---	---	-8.25163	1.02097e-23
BnaA05g37010D	AT3G13540.1	MYB5	2.26441	3.7113	8.75923	9.13611	---	---	---	---
BnaC01g37570D	AT3G13540.1	MYB5	0	0	0.0433563	0	---	---	---	---
BnaC05g39780D	AT3G13540.1	MYB5	2.12403	4.06635	9.9814	22.576	---	---	---	---
BnaCnng01000D	AT3G13540.1	MYB5	22.4601	8.7231	62.5409	65.461	1.07159	1.12211e-07	---	---
BnaA08g29930D	AT5G35550.1	TT2	11.7841	9.92933	3.72917	8.6023	---	---	---	---
BnaC08g07960D	AT5G35550.1	TT2	16.6757	11.1714	10.2045	24.7115	---	---	-1.26509	3.57128e-07
BnaA07g29070D	AT1G71030.1	MYBL2	17.598	25.9834	0.088659	21.6413	---	---	-8.06494	2.56458e-14
BnaC06g32180D	AT1G71030.1	MYBL2	7.17259	12.3351	0	13.8853	---	---	-9.2847	4.91964e-14
BnaA06g30430D	AT5G48100.1	LAC15 (TT10)	---	---	46.6667	311.667	---	---	-2.94422	2.40788e-06

## Sheet: Table S9
Table S9. Flavonoid metabolites identified in the mature seeds of BnTT8 double mutant (aacc) and its WT control
Sample Name	compound	aacc	WT	aacc/WT	P value
mr1441	Apigenin 6-C-glucoside	24715.1	18107.5	1.36491	0.2513
mr1240	C-hexosyl-apigenin O-hexosyl-O-hexoside	39858.8	37960.2	1.05002	0.773702
mr1114	C-hexosyl-apigenin O-p-coumaroylhexoside	455085	420222	1.08297	0.75047
mr1117	C-hexosyl-luteolin O-p-coumaroylhexoside	69250.4	66050	1.04845	0.824079
mr1112	C-pentosyl-apeignin O-feruloylhexoside	946839	704851	1.34332	0.432824
mr1104	Tricin 4'-O-(syringyl alcohol) ether 5-O-hexoside	41787.1	29223.4	1.42992	0.172271
mr1105	Tricin 4'-O-(syringyl alcohol) ether 7-O-hexoside	48437.6	39384.3	1.22987	0.484161
mr1229	Tricin 4'-O-(syringyl alcohol)ether 7-O-hexoside	54631.7	34432.5	1.58663	0.13654
mr1085	3’,4’,5’-Tricetin 5-O-hexoside	79332.1	93699.7	0.846664	0.5397
mr075	3’,4’,5’-Tricetin O-rutinoside	14841.3	34628.1	0.428592	0.00286858
mr1437	Apigenin 5-O-glucoside	113041	232342	0.486527	7.10422e-05
mr1065	Apigenin 6-C-pentoside	49302.8	79790.1	0.617906	0.0557647
mr1070	Apigenin 7-O-glucoside	31774.3	42812.3	0.742177	0.105243
mr1092	Apigenin 7-O-rutinoside	9084.25	52126	0.174275	0.102853
mr002	Epicatechin	15175.6	3.51227e+06	0.00432075	0.0490461
mr1120	C-hexosyl-chrysoeriol O-p-coumaroylhexoside	29455.5	34667.3	0.849664	0.580397
mr1098	C-hexosyl-luteolin O-hexoside	40518.8	55412.4	0.731223	0.0423956
mr1147	Chrysoeriol	12422.5	23943.3	0.518829	0.0343834
mr1076	Chrysoeriol 5-O-hexoside	52355.2	2.78969e+06	0.0187674	2.68023e-11
mr1077	Chrysoeriol 6-C-hexoside	9026.83	129509	0.0697004	1.08283e-06
mr1204	Chrysoeriol 7-O-hexoside	53078.3	2.7269e+06	0.0194647	4.18831e-11
mr1089	Chrysoeriol 7-O-malonylhexoside	41836.4	1.14383e+06	0.0365758	2.53775e-09
mr1097	Chrysoeriol 7-O-rutinoside	14339.9	15615	0.918341	0.680721
mr1091	C-pentosyl-apigenin O-hexoside	1.49302e+06	1.518e+06	0.983541	0.959949
mr1121	C-pentosyl-chrysoeriol O-feruloylhexoside	188727	195022	0.967719	0.916901
mr048	Cyanidin 3,5-di-O-hexoside	6.66575e+06	1.02724e+07	0.648901	0.0310771
mr1201	Cyanidin 3-O-glucoside	1.26273e+07	1.73086e+07	0.729538	0.00975242
mr232	Delphinidin 3-O-rutinoside	11829.7	18480.7	0.640113	0.0296679
mr1087	di-C,C-pentosyl-apigenin	4234.02	5680.05	0.745419	0.527695
mr730	Di-Catechin	2003.38	120032	0.0166904	0.0781409
mr1145	Hesperetin 5-O-glucoside	1.72029e+06	2.28346e+06	0.753372	0.176362
mr1220	Kaempferol 3-O-glucoside-2‘-O-rhamnoside	11545.7	17979.8	0.642151	0.360508
mr1072	Luteolin 6-C-glucoside	24790.3	32322.3	0.766972	0.110476
mr1600	Luteolin C-sinapoylhexoside	1.3973e+07	1.65927e+07	0.842118	0.255309
mr1129	Luteolin O-malonylhexoside	41103.1	57241.3	0.718067	0.138325
mr1071	methylApigenin C-hexoside	46311.6	58920.4	0.786002	0.332804
mr1203	methylLuteolin C-hexoside	17874.9	135627	0.131795	3.46132e-05
mr1068	methylNaringenin C-pentoside	9265.3	10336.2	0.89639	0.664485
mr1263	Naringenin	17773.1	27261.2	0.651957	0.0499573
mr1149	Naringenin 6-C-hexoside	30717	47173.1	0.651155	0.0406576
mr477	Phellodensin F	324748	434216	0.747895	0.124876
mr1264	Quercetin 5-O-hexoside	1.29517e+06	2.11409e+06	0.612637	0.209591
mr1435	Quercetin O-malonylhexoside	48988	125791	0.389441	4.12824e-06
mr1082	Selgin 5-O-hexoside	110510	3.02721e+06	0.0365057	2.72843e-06
mr1058	Tricin	6756.66	142364	0.0474603	1.93417e-07
mr1083	Tricin 5-O-hexoside	77786.8	1.50172e+06	0.0517985	7.63528e-07
mr1226	Tricin 5-O-hexosyl-7-O-hexoside	196798	4.44146e+06	0.0443094	1.34663e-05
mr1227	Tricin 5-O-hexosyl-O-hexoside	94667.6	2.09127e+06	0.0452679	2.44607e-05
mr1103	Tricin 5-O-hexosyl-O-hexoside derivative	126915	3.12552e+06	0.0406059	4.111e-05
mr1275	Tricin 7-O-hexoside	34635.3	1.13614e+06	0.030485	9.39321e-06
mr1228	Tricin 7-O-hexosyl-O-hexoside	135553	3.0577e+06	0.0443317	0.00276764
n03958	Tricin 7-O-hexosyl-O-xyloside	8308.42	13226.6	0.62816	0.0719814
mr1093	Tricin O-malonylhexoside	82246.1	1.23403e+06	0.0666484	1.85372e-06

## Sheet: Table S10
Table S10. Flavonoid metabolites with significant difference between BnTT8 double mutant (aacc) and its WT control
Sample Name	compound	aacc	WT	aacc/WT	Up or Down	P value
mr002	Epicatechin	15175.6	3.51227e+06	0.00432075	Down	0.0490461
mr1076	Chrysoeriol 5-O-hexoside	52355.2	2.78969e+06	0.0187674	Down	2.68023e-11
mr1204	Chrysoeriol 7-O-hexoside	53078.3	2.7269e+06	0.0194647	Down	4.18831e-11
mr1089	Chrysoeriol 7-O-malonylhexoside	41836.4	1.14383e+06	0.0365758	Down	2.53775e-09
mr1077	Chrysoeriol 6-C-hexoside	9026.83	129509	0.0697004	Down	1.08283e-06
mr1147	Chrysoeriol	12422.5	23943.3	0.518829	Down	0.0343834
mr1082	Selgin 5-O-hexoside	110510	3.02721e+06	0.0365057	Down	2.72843e-06
mr1275	Tricin 7-O-hexoside	34635.3	1.13614e+06	0.030485	Down	9.39321e-06
mr1103	Tricin 5-O-hexosyl-O-hexoside derivative	126915	3.12552e+06	0.0406059	Down	4.111e-05
mr1226	Tricin 5-O-hexosyl-7-O-hexoside	196798	4.44146e+06	0.0443094	Down	1.34663e-05
mr1228	Tricin 7-O-hexosyl-O-hexoside	135553	3.0577e+06	0.0443317	Down	0.00276764
mr1227	Tricin 5-O-hexosyl-O-hexoside	94667.6	2.09127e+06	0.0452679	Down	2.44607e-05
mr1058	Tricin	6756.66	142364	0.0474603	Down	1.93417e-07
mr1083	Tricin 5-O-hexoside	77786.8	1.50172e+06	0.0517985	Down	7.63528e-07
mr1093	Tricin O-malonylhexoside	82246.1	1.23403e+06	0.0666484	Down	1.85372e-06
mr075	3’,4’,5’-Tricetin O-rutinoside	14841.3	34628.1	0.428592	Down	0.00286858
mr1203	methylLuteolin C-hexoside	17874.9	135627	0.131795	Down	3.46132e-05
mr1098	C-hexosyl-luteolin O-hexoside	40518.8	55412.4	0.731223	Down	0.0423956
mr1437	Apigenin 5-O-glucoside	113041	232342	0.486527	Down	7.10422e-05
mr1149	Naringenin 6-C-hexoside	30717	47173.1	0.651155	Down	0.0406576
mr1263	Naringenin	17773.1	27261.2	0.651957	Down	0.0499573
mr1435	Quercetin O-malonylhexoside	48988	125791	0.389441	Down	4.12824e-06
mr232	Delphinidin 3-O-rutinoside	11829.7	18480.7	0.640113	Down	0.0296679
mr048	Cyanidin 3,5-di-O-hexoside	6.66575e+06	1.02724e+07	0.648901	Down	0.0310771
mr1201	Cyanidin 3-O-glucoside	1.26273e+07	1.73086e+07	0.729538	Down	0.00975242
